# Supplementary material for: Flies from L.A., The Sequel: A further twelve new species of Megaselia (Diptera: Phoridae) from the BioSCAN Project in Los Angeles (California, USA)
Source: Biodivers Data J. 2016 Apr 14;(4):e7756. doi: 10.3897/BDJ.4.e7756 (PMC4867692; doi:10.3897/BDJ.4.e7756)
Supplement: XML Treatment for Megaselia joanneae [file BDJ.4.e7756-treatment4.xml]

<!DOCTYPE tp:taxon-treatment
  PUBLIC "-//TaxonX//DTD Taxonomic Treatment Publishing DTD v0 20100105//EN" "tax-treatment-NSO.dtd">
<tp:taxon-treatment xmlns:tp="http://www.plazi.org/taxpub"><tp:treatment-meta><mixed-citation publication-type="journal"><person-group><name><surname>Hartop</surname><given-names>Emily A.</given-names></name><name><surname>Brown</surname><given-names>Brian V.</given-names></name><name><surname>Disney</surname><given-names>R. Henry L.</given-names></name></person-group><article-title>Flies from L.A., The Sequel: A further twelve new species of <italic><tp:taxon-name><tp:taxon-name-part taxon-name-part-type="genus">Megaselia</tp:taxon-name-part></tp:taxon-name></italic> (<tp:taxon-name><tp:taxon-name-part taxon-name-part-type="order">Diptera</tp:taxon-name-part></tp:taxon-name>: <tp:taxon-name><tp:taxon-name-part taxon-name-part-type="family">Phoridae</tp:taxon-name-part></tp:taxon-name>) from the BioSCAN Project in Los Angeles (California, USA)</article-title><source>Biodivers Data J</source><day>14</day><month>4</month><year>2016</year><volume>2016</volume><issue>4</issue><pub-id pub-id-type="doi">10.3897/BDJ.4.e7756</pub-id></mixed-citation></tp:treatment-meta><tp:nomenclature><tp:taxon-name><tp:taxon-name-part taxon-name-part-type="genus">Megaselia</tp:taxon-name-part> <tp:taxon-name-part taxon-name-part-type="species">joanneae</tp:taxon-name-part><object-id xmlns:xlink="http://www.w3.org/1999/xlink" content-type="zoobank" xlink:type="simple" object-id-type="ZooBank">urn:lsid:zoobank.org:act:F4CB4149-409B-44C0-9B04-294C53E5107D</object-id></tp:taxon-name><tp:taxon-authority>Hartop, Brown, &amp; Disney 2016</tp:taxon-authority><tp:taxon-status xmlns:xlink="http://www.w3.org/1999/xlink" xlink:type="simple">sp. n.</tp:taxon-status></tp:nomenclature><tp:treatment-sec sec-type="materials"><title>Materials</title><list list-type="alpha-lower" list-content="occurrences"><list-item><p><bold>Type status:</bold> <named-content xmlns:xlink="http://www.w3.org/1999/xlink" content-type="dwc:typeStatus" xlink:type="simple">Holotype</named-content>. <bold>Occurrence:</bold> catalogNumber: <named-content xmlns:xlink="http://www.w3.org/1999/xlink" content-type="dwc:catalogNumber" xlink:type="simple">322018</named-content>; recordedBy: <named-content xmlns:xlink="http://www.w3.org/1999/xlink" content-type="dwc:recordedBy" xlink:type="simple">Brown</named-content>; individualCount: <named-content xmlns:xlink="http://www.w3.org/1999/xlink" content-type="dwc:individualCount" xlink:type="simple">1</named-content>; sex: <named-content xmlns:xlink="http://www.w3.org/1999/xlink" content-type="dwc:sex" xlink:type="simple">male</named-content>; lifeStage: <named-content xmlns:xlink="http://www.w3.org/1999/xlink" content-type="dwc:lifeStage" xlink:type="simple">adult</named-content>; <bold>Taxon:</bold> kingdom: <named-content xmlns:xlink="http://www.w3.org/1999/xlink" content-type="dwc:kingdom" xlink:type="simple"><tp:taxon-name><tp:taxon-name-part taxon-name-part-type="kingdom">Animalia</tp:taxon-name-part></tp:taxon-name></named-content>; phylum: <named-content xmlns:xlink="http://www.w3.org/1999/xlink" content-type="dwc:phylum" xlink:type="simple"><tp:taxon-name><tp:taxon-name-part taxon-name-part-type="phylum">Arthropoda</tp:taxon-name-part></tp:taxon-name></named-content>; class: <named-content xmlns:xlink="http://www.w3.org/1999/xlink" content-type="dwc:class" xlink:type="simple"><tp:taxon-name><tp:taxon-name-part taxon-name-part-type="class">Insecta</tp:taxon-name-part></tp:taxon-name></named-content>; order: <named-content xmlns:xlink="http://www.w3.org/1999/xlink" content-type="dwc:order" xlink:type="simple"><tp:taxon-name><tp:taxon-name-part taxon-name-part-type="order">Diptera</tp:taxon-name-part></tp:taxon-name></named-content>; family: <named-content xmlns:xlink="http://www.w3.org/1999/xlink" content-type="dwc:family" xlink:type="simple"><tp:taxon-name><tp:taxon-name-part taxon-name-part-type="family">Phoridae</tp:taxon-name-part></tp:taxon-name></named-content>; genus: <named-content xmlns:xlink="http://www.w3.org/1999/xlink" content-type="dwc:genus" xlink:type="simple"><tp:taxon-name><tp:taxon-name-part taxon-name-part-type="genus">Megaselia</tp:taxon-name-part></tp:taxon-name></named-content>; specificEpithet: <named-content xmlns:xlink="http://www.w3.org/1999/xlink" content-type="dwc:specificEpithet" xlink:type="simple"><tp:taxon-name><tp:taxon-name-part taxon-name-part-type="species">joanneae</tp:taxon-name-part></tp:taxon-name></named-content>; scientificNameAuthorship: <named-content xmlns:xlink="http://www.w3.org/1999/xlink" content-type="dwc:scientificNameAuthorship" xlink:type="simple">Hartop, Brown, &amp; Disney</named-content>; <bold>Location:</bold> country: <named-content xmlns:xlink="http://www.w3.org/1999/xlink" content-type="dwc:country" xlink:type="simple">USA</named-content>; stateProvince: <named-content xmlns:xlink="http://www.w3.org/1999/xlink" content-type="dwc:stateProvince" xlink:type="simple">California</named-content>; municipality: <named-content xmlns:xlink="http://www.w3.org/1999/xlink" content-type="dwc:municipality" xlink:type="simple">Los Angeles</named-content>; locality: <named-content xmlns:xlink="http://www.w3.org/1999/xlink" content-type="dwc:locality" xlink:type="simple">Monrovia</named-content>; <bold>Event:</bold> samplingProtocol: <named-content xmlns:xlink="http://www.w3.org/1999/xlink" content-type="dwc:samplingProtocol" xlink:type="simple">Malaise trap</named-content>; verbatimEventDate: <named-content xmlns:xlink="http://www.w3.org/1999/xlink" content-type="dwc:verbatimEventDate" xlink:type="simple">30.I-6.II.2011</named-content>; <bold>Record Level:</bold> institutionCode: <named-content xmlns:xlink="http://www.w3.org/1999/xlink" content-type="dwc:institutionCode" xlink:type="simple">LACM</named-content>; collectionCode: <named-content xmlns:xlink="http://www.w3.org/1999/xlink" content-type="dwc:collectionCode" xlink:type="simple">ENT</named-content></p></list-item><list-item><p><bold>Type status:</bold> <named-content xmlns:xlink="http://www.w3.org/1999/xlink" content-type="dwc:typeStatus" xlink:type="simple">Paratype</named-content>. <bold>Occurrence:</bold> catalogNumber: <named-content xmlns:xlink="http://www.w3.org/1999/xlink" content-type="dwc:catalogNumber" xlink:type="simple">322016</named-content>; recordedBy: <named-content xmlns:xlink="http://www.w3.org/1999/xlink" content-type="dwc:recordedBy" xlink:type="simple">Hogg</named-content>; individualCount: <named-content xmlns:xlink="http://www.w3.org/1999/xlink" content-type="dwc:individualCount" xlink:type="simple">1</named-content>; sex: <named-content xmlns:xlink="http://www.w3.org/1999/xlink" content-type="dwc:sex" xlink:type="simple">male</named-content>; lifeStage: <named-content xmlns:xlink="http://www.w3.org/1999/xlink" content-type="dwc:lifeStage" xlink:type="simple">adult</named-content>; <bold>Taxon:</bold> kingdom: <named-content xmlns:xlink="http://www.w3.org/1999/xlink" content-type="dwc:kingdom" xlink:type="simple"><tp:taxon-name><tp:taxon-name-part taxon-name-part-type="kingdom">Animalia</tp:taxon-name-part></tp:taxon-name></named-content>; phylum: <named-content xmlns:xlink="http://www.w3.org/1999/xlink" content-type="dwc:phylum" xlink:type="simple"><tp:taxon-name><tp:taxon-name-part taxon-name-part-type="phylum">Arthropoda</tp:taxon-name-part></tp:taxon-name></named-content>; class: <named-content xmlns:xlink="http://www.w3.org/1999/xlink" content-type="dwc:class" xlink:type="simple"><tp:taxon-name><tp:taxon-name-part taxon-name-part-type="class">Insecta</tp:taxon-name-part></tp:taxon-name></named-content>; order: <named-content xmlns:xlink="http://www.w3.org/1999/xlink" content-type="dwc:order" xlink:type="simple"><tp:taxon-name><tp:taxon-name-part taxon-name-part-type="order">Diptera</tp:taxon-name-part></tp:taxon-name></named-content>; family: <named-content xmlns:xlink="http://www.w3.org/1999/xlink" content-type="dwc:family" xlink:type="simple"><tp:taxon-name><tp:taxon-name-part taxon-name-part-type="family">Phoridae</tp:taxon-name-part></tp:taxon-name></named-content>; genus: <named-content xmlns:xlink="http://www.w3.org/1999/xlink" content-type="dwc:genus" xlink:type="simple"><tp:taxon-name><tp:taxon-name-part taxon-name-part-type="genus">Megaselia</tp:taxon-name-part></tp:taxon-name></named-content>; specificEpithet: <named-content xmlns:xlink="http://www.w3.org/1999/xlink" content-type="dwc:specificEpithet" xlink:type="simple"><tp:taxon-name><tp:taxon-name-part taxon-name-part-type="species">joanneae</tp:taxon-name-part></tp:taxon-name></named-content>; scientificNameAuthorship: <named-content xmlns:xlink="http://www.w3.org/1999/xlink" content-type="dwc:scientificNameAuthorship" xlink:type="simple">Hartop, Brown, &amp; Disney</named-content>; <bold>Location:</bold> country: <named-content xmlns:xlink="http://www.w3.org/1999/xlink" content-type="dwc:country" xlink:type="simple">USA</named-content>; stateProvince: <named-content xmlns:xlink="http://www.w3.org/1999/xlink" content-type="dwc:stateProvince" xlink:type="simple">California</named-content>; municipality: <named-content xmlns:xlink="http://www.w3.org/1999/xlink" content-type="dwc:municipality" xlink:type="simple">Los Angeles</named-content>; locality: <named-content xmlns:xlink="http://www.w3.org/1999/xlink" content-type="dwc:locality" xlink:type="simple">Silver Lake</named-content>; <bold>Event:</bold> samplingProtocol: <named-content xmlns:xlink="http://www.w3.org/1999/xlink" content-type="dwc:samplingProtocol" xlink:type="simple">Malaise trap</named-content>; verbatimEventDate: <named-content xmlns:xlink="http://www.w3.org/1999/xlink" content-type="dwc:verbatimEventDate" xlink:type="simple">1-8.II.2014</named-content>; <bold>Record Level:</bold> institutionCode: <named-content xmlns:xlink="http://www.w3.org/1999/xlink" content-type="dwc:institutionCode" xlink:type="simple">LACM</named-content>; collectionCode: <named-content xmlns:xlink="http://www.w3.org/1999/xlink" content-type="dwc:collectionCode" xlink:type="simple">ENT</named-content></p></list-item><list-item><p><bold>Type status:</bold> <named-content xmlns:xlink="http://www.w3.org/1999/xlink" content-type="dwc:typeStatus" xlink:type="simple">Paratype</named-content>. <bold>Occurrence:</bold> catalogNumber: <named-content xmlns:xlink="http://www.w3.org/1999/xlink" content-type="dwc:catalogNumber" xlink:type="simple">322017</named-content>; recordedBy: <named-content xmlns:xlink="http://www.w3.org/1999/xlink" content-type="dwc:recordedBy" xlink:type="simple">Oxborough</named-content>; individualCount: <named-content xmlns:xlink="http://www.w3.org/1999/xlink" content-type="dwc:individualCount" xlink:type="simple">1</named-content>; sex: <named-content xmlns:xlink="http://www.w3.org/1999/xlink" content-type="dwc:sex" xlink:type="simple">male</named-content>; lifeStage: <named-content xmlns:xlink="http://www.w3.org/1999/xlink" content-type="dwc:lifeStage" xlink:type="simple">adult</named-content>; <bold>Taxon:</bold> kingdom: <named-content xmlns:xlink="http://www.w3.org/1999/xlink" content-type="dwc:kingdom" xlink:type="simple"><tp:taxon-name><tp:taxon-name-part taxon-name-part-type="kingdom">Animalia</tp:taxon-name-part></tp:taxon-name></named-content>; phylum: <named-content xmlns:xlink="http://www.w3.org/1999/xlink" content-type="dwc:phylum" xlink:type="simple"><tp:taxon-name><tp:taxon-name-part taxon-name-part-type="phylum">Arthropoda</tp:taxon-name-part></tp:taxon-name></named-content>; class: <named-content xmlns:xlink="http://www.w3.org/1999/xlink" content-type="dwc:class" xlink:type="simple"><tp:taxon-name><tp:taxon-name-part taxon-name-part-type="class">Insecta</tp:taxon-name-part></tp:taxon-name></named-content>; order: <named-content xmlns:xlink="http://www.w3.org/1999/xlink" content-type="dwc:order" xlink:type="simple"><tp:taxon-name><tp:taxon-name-part taxon-name-part-type="order">Diptera</tp:taxon-name-part></tp:taxon-name></named-content>; family: <named-content xmlns:xlink="http://www.w3.org/1999/xlink" content-type="dwc:family" xlink:type="simple"><tp:taxon-name><tp:taxon-name-part taxon-name-part-type="family">Phoridae</tp:taxon-name-part></tp:taxon-name></named-content>; genus: <named-content xmlns:xlink="http://www.w3.org/1999/xlink" content-type="dwc:genus" xlink:type="simple"><tp:taxon-name><tp:taxon-name-part taxon-name-part-type="genus">Megaselia</tp:taxon-name-part></tp:taxon-name></named-content>; specificEpithet: <named-content xmlns:xlink="http://www.w3.org/1999/xlink" content-type="dwc:specificEpithet" xlink:type="simple"><tp:taxon-name><tp:taxon-name-part taxon-name-part-type="species">joanneae</tp:taxon-name-part></tp:taxon-name></named-content>; scientificNameAuthorship: <named-content xmlns:xlink="http://www.w3.org/1999/xlink" content-type="dwc:scientificNameAuthorship" xlink:type="simple">Hartop, Brown, &amp; Disney</named-content>; <bold>Location:</bold> country: <named-content xmlns:xlink="http://www.w3.org/1999/xlink" content-type="dwc:country" xlink:type="simple">USA</named-content>; stateProvince: <named-content xmlns:xlink="http://www.w3.org/1999/xlink" content-type="dwc:stateProvince" xlink:type="simple">California</named-content>; municipality: <named-content xmlns:xlink="http://www.w3.org/1999/xlink" content-type="dwc:municipality" xlink:type="simple">Los Angeles</named-content>; locality: <named-content xmlns:xlink="http://www.w3.org/1999/xlink" content-type="dwc:locality" xlink:type="simple">Mid-City</named-content>; <bold>Event:</bold> samplingProtocol: <named-content xmlns:xlink="http://www.w3.org/1999/xlink" content-type="dwc:samplingProtocol" xlink:type="simple">Malaise trap</named-content>; verbatimEventDate: <named-content xmlns:xlink="http://www.w3.org/1999/xlink" content-type="dwc:verbatimEventDate" xlink:type="simple">28.XII.2013-4.I.2014</named-content>; <bold>Record Level:</bold> institutionCode: <named-content xmlns:xlink="http://www.w3.org/1999/xlink" content-type="dwc:institutionCode" xlink:type="simple">LACM</named-content>; collectionCode: <named-content xmlns:xlink="http://www.w3.org/1999/xlink" content-type="dwc:collectionCode" xlink:type="simple">ENT</named-content></p></list-item><list-item><p><bold>Type status:</bold> <named-content xmlns:xlink="http://www.w3.org/1999/xlink" content-type="dwc:typeStatus" xlink:type="simple">Paratype</named-content>. <bold>Occurrence:</bold> recordedBy: <named-content xmlns:xlink="http://www.w3.org/1999/xlink" content-type="dwc:recordedBy" xlink:type="simple">Harding</named-content>; individualCount: <named-content xmlns:xlink="http://www.w3.org/1999/xlink" content-type="dwc:individualCount" xlink:type="simple">1</named-content>; sex: <named-content xmlns:xlink="http://www.w3.org/1999/xlink" content-type="dwc:sex" xlink:type="simple">male</named-content>; lifeStage: <named-content xmlns:xlink="http://www.w3.org/1999/xlink" content-type="dwc:lifeStage" xlink:type="simple">adult</named-content>; <bold>Taxon:</bold> kingdom: <named-content xmlns:xlink="http://www.w3.org/1999/xlink" content-type="dwc:kingdom" xlink:type="simple"><tp:taxon-name><tp:taxon-name-part taxon-name-part-type="kingdom">Animalia</tp:taxon-name-part></tp:taxon-name></named-content>; phylum: <named-content xmlns:xlink="http://www.w3.org/1999/xlink" content-type="dwc:phylum" xlink:type="simple"><tp:taxon-name><tp:taxon-name-part taxon-name-part-type="phylum">Arthropoda</tp:taxon-name-part></tp:taxon-name></named-content>; class: <named-content xmlns:xlink="http://www.w3.org/1999/xlink" content-type="dwc:class" xlink:type="simple"><tp:taxon-name><tp:taxon-name-part taxon-name-part-type="class">Insecta</tp:taxon-name-part></tp:taxon-name></named-content>; order: <named-content xmlns:xlink="http://www.w3.org/1999/xlink" content-type="dwc:order" xlink:type="simple"><tp:taxon-name><tp:taxon-name-part taxon-name-part-type="order">Diptera</tp:taxon-name-part></tp:taxon-name></named-content>; family: <named-content xmlns:xlink="http://www.w3.org/1999/xlink" content-type="dwc:family" xlink:type="simple"><tp:taxon-name><tp:taxon-name-part taxon-name-part-type="family">Phoridae</tp:taxon-name-part></tp:taxon-name></named-content>; genus: <named-content xmlns:xlink="http://www.w3.org/1999/xlink" content-type="dwc:genus" xlink:type="simple"><tp:taxon-name><tp:taxon-name-part taxon-name-part-type="genus">Megaselia</tp:taxon-name-part></tp:taxon-name></named-content>; specificEpithet: <named-content xmlns:xlink="http://www.w3.org/1999/xlink" content-type="dwc:specificEpithet" xlink:type="simple"><tp:taxon-name><tp:taxon-name-part taxon-name-part-type="species">joanneae</tp:taxon-name-part></tp:taxon-name></named-content>; scientificNameAuthorship: <named-content xmlns:xlink="http://www.w3.org/1999/xlink" content-type="dwc:scientificNameAuthorship" xlink:type="simple">Hartop, Brown, &amp; Disney</named-content>; <bold>Location:</bold> country: <named-content xmlns:xlink="http://www.w3.org/1999/xlink" content-type="dwc:country" xlink:type="simple">USA</named-content>; stateProvince: <named-content xmlns:xlink="http://www.w3.org/1999/xlink" content-type="dwc:stateProvince" xlink:type="simple">California</named-content>; municipality: <named-content xmlns:xlink="http://www.w3.org/1999/xlink" content-type="dwc:municipality" xlink:type="simple">Los Angeles</named-content>; locality: <named-content xmlns:xlink="http://www.w3.org/1999/xlink" content-type="dwc:locality" xlink:type="simple">Elysian Park</named-content>; <bold>Event:</bold> samplingProtocol: <named-content xmlns:xlink="http://www.w3.org/1999/xlink" content-type="dwc:samplingProtocol" xlink:type="simple">Malaise trap</named-content>; verbatimEventDate: <named-content xmlns:xlink="http://www.w3.org/1999/xlink" content-type="dwc:verbatimEventDate" xlink:type="simple">28.XII.2013-4.I.2014</named-content>; <bold>Record Level:</bold> institutionCode: <named-content xmlns:xlink="http://www.w3.org/1999/xlink" content-type="dwc:institutionCode" xlink:type="simple">CUMZ</named-content></p></list-item><list-item><p><bold>Type status:</bold> <named-content xmlns:xlink="http://www.w3.org/1999/xlink" content-type="dwc:typeStatus" xlink:type="simple">Other material</named-content>. <bold>Occurrence:</bold> occurrenceRemarks: <named-content xmlns:xlink="http://www.w3.org/1999/xlink" content-type="dwc:occurrenceRemarks" xlink:type="simple">former M. postcrinata paratype</named-content>; recordedBy: <named-content xmlns:xlink="http://www.w3.org/1999/xlink" content-type="dwc:recordedBy" xlink:type="simple">Dewatto</named-content>; individualCount: <named-content xmlns:xlink="http://www.w3.org/1999/xlink" content-type="dwc:individualCount" xlink:type="simple">1</named-content>; sex: <named-content xmlns:xlink="http://www.w3.org/1999/xlink" content-type="dwc:sex" xlink:type="simple">male</named-content>; lifeStage: <named-content xmlns:xlink="http://www.w3.org/1999/xlink" content-type="dwc:lifeStage" xlink:type="simple">adult</named-content>; <bold>Taxon:</bold> kingdom: <named-content xmlns:xlink="http://www.w3.org/1999/xlink" content-type="dwc:kingdom" xlink:type="simple"><tp:taxon-name><tp:taxon-name-part taxon-name-part-type="kingdom">Animalia</tp:taxon-name-part></tp:taxon-name></named-content>; phylum: <named-content xmlns:xlink="http://www.w3.org/1999/xlink" content-type="dwc:phylum" xlink:type="simple"><tp:taxon-name><tp:taxon-name-part taxon-name-part-type="phylum">Arthropoda</tp:taxon-name-part></tp:taxon-name></named-content>; class: <named-content xmlns:xlink="http://www.w3.org/1999/xlink" content-type="dwc:class" xlink:type="simple"><tp:taxon-name><tp:taxon-name-part taxon-name-part-type="class">Insecta</tp:taxon-name-part></tp:taxon-name></named-content>; order: <named-content xmlns:xlink="http://www.w3.org/1999/xlink" content-type="dwc:order" xlink:type="simple"><tp:taxon-name><tp:taxon-name-part taxon-name-part-type="order">Diptera</tp:taxon-name-part></tp:taxon-name></named-content>; family: <named-content xmlns:xlink="http://www.w3.org/1999/xlink" content-type="dwc:family" xlink:type="simple"><tp:taxon-name><tp:taxon-name-part taxon-name-part-type="family">Phoridae</tp:taxon-name-part></tp:taxon-name></named-content>; genus: <named-content xmlns:xlink="http://www.w3.org/1999/xlink" content-type="dwc:genus" xlink:type="simple"><tp:taxon-name><tp:taxon-name-part taxon-name-part-type="genus">Megaselia</tp:taxon-name-part></tp:taxon-name></named-content>; specificEpithet: <named-content xmlns:xlink="http://www.w3.org/1999/xlink" content-type="dwc:specificEpithet" xlink:type="simple"><tp:taxon-name><tp:taxon-name-part taxon-name-part-type="species">joanneae</tp:taxon-name-part></tp:taxon-name></named-content>; scientificNameAuthorship: <named-content xmlns:xlink="http://www.w3.org/1999/xlink" content-type="dwc:scientificNameAuthorship" xlink:type="simple">Hartop, Brown, &amp; Disney</named-content>; <bold>Location:</bold> country: <named-content xmlns:xlink="http://www.w3.org/1999/xlink" content-type="dwc:country" xlink:type="simple">USA</named-content>; stateProvince: <named-content xmlns:xlink="http://www.w3.org/1999/xlink" content-type="dwc:stateProvince" xlink:type="simple">Oregon</named-content>; municipality: <named-content xmlns:xlink="http://www.w3.org/1999/xlink" content-type="dwc:municipality" xlink:type="simple">Portland</named-content>; <bold>Event:</bold> samplingProtocol: <named-content xmlns:xlink="http://www.w3.org/1999/xlink" content-type="dwc:samplingProtocol" xlink:type="simple">Malaise trap</named-content>; verbatimEventDate: <named-content xmlns:xlink="http://www.w3.org/1999/xlink" content-type="dwc:verbatimEventDate" xlink:type="simple">20.VII.1909</named-content>; <bold>Record Level:</bold> institutionCode: <named-content xmlns:xlink="http://www.w3.org/1999/xlink" content-type="dwc:institutionCode" xlink:type="simple">USNM</named-content></p></list-item><list-item><p><bold>Type status:</bold> <named-content xmlns:xlink="http://www.w3.org/1999/xlink" content-type="dwc:typeStatus" xlink:type="simple">Other material</named-content>. <bold>Occurrence:</bold> occurrenceRemarks: <named-content xmlns:xlink="http://www.w3.org/1999/xlink" content-type="dwc:occurrenceRemarks" xlink:type="simple">former M. postcrinata paratype</named-content>; recordedBy: <named-content xmlns:xlink="http://www.w3.org/1999/xlink" content-type="dwc:recordedBy" xlink:type="simple">Melander</named-content>; individualCount: <named-content xmlns:xlink="http://www.w3.org/1999/xlink" content-type="dwc:individualCount" xlink:type="simple">1</named-content>; sex: <named-content xmlns:xlink="http://www.w3.org/1999/xlink" content-type="dwc:sex" xlink:type="simple">male</named-content>; lifeStage: <named-content xmlns:xlink="http://www.w3.org/1999/xlink" content-type="dwc:lifeStage" xlink:type="simple">adult</named-content>; <bold>Taxon:</bold> kingdom: <named-content xmlns:xlink="http://www.w3.org/1999/xlink" content-type="dwc:kingdom" xlink:type="simple"><tp:taxon-name><tp:taxon-name-part taxon-name-part-type="kingdom">Animalia</tp:taxon-name-part></tp:taxon-name></named-content>; phylum: <named-content xmlns:xlink="http://www.w3.org/1999/xlink" content-type="dwc:phylum" xlink:type="simple"><tp:taxon-name><tp:taxon-name-part taxon-name-part-type="phylum">Arthropoda</tp:taxon-name-part></tp:taxon-name></named-content>; class: <named-content xmlns:xlink="http://www.w3.org/1999/xlink" content-type="dwc:class" xlink:type="simple"><tp:taxon-name><tp:taxon-name-part taxon-name-part-type="class">Insecta</tp:taxon-name-part></tp:taxon-name></named-content>; order: <named-content xmlns:xlink="http://www.w3.org/1999/xlink" content-type="dwc:order" xlink:type="simple"><tp:taxon-name><tp:taxon-name-part taxon-name-part-type="order">Diptera</tp:taxon-name-part></tp:taxon-name></named-content>; family: <named-content xmlns:xlink="http://www.w3.org/1999/xlink" content-type="dwc:family" xlink:type="simple"><tp:taxon-name><tp:taxon-name-part taxon-name-part-type="family">Phoridae</tp:taxon-name-part></tp:taxon-name></named-content>; genus: <named-content xmlns:xlink="http://www.w3.org/1999/xlink" content-type="dwc:genus" xlink:type="simple"><tp:taxon-name><tp:taxon-name-part taxon-name-part-type="genus">Megaselia</tp:taxon-name-part></tp:taxon-name></named-content>; specificEpithet: <named-content xmlns:xlink="http://www.w3.org/1999/xlink" content-type="dwc:specificEpithet" xlink:type="simple"><tp:taxon-name><tp:taxon-name-part taxon-name-part-type="species">joanneae</tp:taxon-name-part></tp:taxon-name></named-content>; scientificNameAuthorship: <named-content xmlns:xlink="http://www.w3.org/1999/xlink" content-type="dwc:scientificNameAuthorship" xlink:type="simple">Hartop, Brown, &amp; Disney</named-content>; <bold>Location:</bold> country: <named-content xmlns:xlink="http://www.w3.org/1999/xlink" content-type="dwc:country" xlink:type="simple">USA</named-content>; stateProvince: <named-content xmlns:xlink="http://www.w3.org/1999/xlink" content-type="dwc:stateProvince" xlink:type="simple">Washington</named-content>; municipality: <named-content xmlns:xlink="http://www.w3.org/1999/xlink" content-type="dwc:municipality" xlink:type="simple">Mukilteo</named-content>; <bold>Event:</bold> samplingProtocol: <named-content xmlns:xlink="http://www.w3.org/1999/xlink" content-type="dwc:samplingProtocol" xlink:type="simple">Malaise trap</named-content>; verbatimEventDate: <named-content xmlns:xlink="http://www.w3.org/1999/xlink" content-type="dwc:verbatimEventDate" xlink:type="simple">1.VII.1924</named-content>; <bold>Record Level:</bold> institutionCode: <named-content xmlns:xlink="http://www.w3.org/1999/xlink" content-type="dwc:institutionCode" xlink:type="simple">USNM</named-content></p></list-item><list-item><p><bold>Type status:</bold> <named-content xmlns:xlink="http://www.w3.org/1999/xlink" content-type="dwc:typeStatus" xlink:type="simple">Other material</named-content>. <bold>Occurrence:</bold> occurrenceRemarks: <named-content xmlns:xlink="http://www.w3.org/1999/xlink" content-type="dwc:occurrenceRemarks" xlink:type="simple">former M. postcrinata paratype</named-content>; individualCount: <named-content xmlns:xlink="http://www.w3.org/1999/xlink" content-type="dwc:individualCount" xlink:type="simple">1</named-content>; sex: <named-content xmlns:xlink="http://www.w3.org/1999/xlink" content-type="dwc:sex" xlink:type="simple">male</named-content>; lifeStage: <named-content xmlns:xlink="http://www.w3.org/1999/xlink" content-type="dwc:lifeStage" xlink:type="simple">adult</named-content>; <bold>Taxon:</bold> kingdom: <named-content xmlns:xlink="http://www.w3.org/1999/xlink" content-type="dwc:kingdom" xlink:type="simple"><tp:taxon-name><tp:taxon-name-part taxon-name-part-type="kingdom">Animalia</tp:taxon-name-part></tp:taxon-name></named-content>; phylum: <named-content xmlns:xlink="http://www.w3.org/1999/xlink" content-type="dwc:phylum" xlink:type="simple"><tp:taxon-name><tp:taxon-name-part taxon-name-part-type="phylum">Arthropoda</tp:taxon-name-part></tp:taxon-name></named-content>; class: <named-content xmlns:xlink="http://www.w3.org/1999/xlink" content-type="dwc:class" xlink:type="simple"><tp:taxon-name><tp:taxon-name-part taxon-name-part-type="class">Insecta</tp:taxon-name-part></tp:taxon-name></named-content>; order: <named-content xmlns:xlink="http://www.w3.org/1999/xlink" content-type="dwc:order" xlink:type="simple"><tp:taxon-name><tp:taxon-name-part taxon-name-part-type="order">Diptera</tp:taxon-name-part></tp:taxon-name></named-content>; family: <named-content xmlns:xlink="http://www.w3.org/1999/xlink" content-type="dwc:family" xlink:type="simple"><tp:taxon-name><tp:taxon-name-part taxon-name-part-type="family">Phoridae</tp:taxon-name-part></tp:taxon-name></named-content>; genus: <named-content xmlns:xlink="http://www.w3.org/1999/xlink" content-type="dwc:genus" xlink:type="simple"><tp:taxon-name><tp:taxon-name-part taxon-name-part-type="genus">Megaselia</tp:taxon-name-part></tp:taxon-name></named-content>; specificEpithet: <named-content xmlns:xlink="http://www.w3.org/1999/xlink" content-type="dwc:specificEpithet" xlink:type="simple"><tp:taxon-name><tp:taxon-name-part taxon-name-part-type="species">joanneae</tp:taxon-name-part></tp:taxon-name></named-content>; scientificNameAuthorship: <named-content xmlns:xlink="http://www.w3.org/1999/xlink" content-type="dwc:scientificNameAuthorship" xlink:type="simple">Hartop, Brown, &amp; Disney</named-content>; <bold>Location:</bold> country: <named-content xmlns:xlink="http://www.w3.org/1999/xlink" content-type="dwc:country" xlink:type="simple">USA</named-content>; stateProvince: <named-content xmlns:xlink="http://www.w3.org/1999/xlink" content-type="dwc:stateProvince" xlink:type="simple">Washington</named-content>; municipality: <named-content xmlns:xlink="http://www.w3.org/1999/xlink" content-type="dwc:municipality" xlink:type="simple">Dewatto</named-content>; <bold>Event:</bold> samplingProtocol: <named-content xmlns:xlink="http://www.w3.org/1999/xlink" content-type="dwc:samplingProtocol" xlink:type="simple">Malaise trap</named-content>; verbatimEventDate: <named-content xmlns:xlink="http://www.w3.org/1999/xlink" content-type="dwc:verbatimEventDate" xlink:type="simple">15.VIII.1910</named-content>; <bold>Record Level:</bold> institutionCode: <named-content xmlns:xlink="http://www.w3.org/1999/xlink" content-type="dwc:institutionCode" xlink:type="simple">USNM</named-content></p></list-item></list></tp:treatment-sec><tp:treatment-sec sec-type="Description"><title>Description</title><p>See description Table <xref ref-type="table" rid="T3133648">1</xref> and Fig. <xref ref-type="fig" rid="F2488016">1</xref>d, Fig. <xref ref-type="fig" rid="F2488026">3</xref>d, Fig. <xref ref-type="fig" rid="F2488028">4</xref>d.</p></tp:treatment-sec><tp:treatment-sec sec-type="Diagnosis"><title>Diagnosis</title><p>Male. In the group VIII key of <xref ref-type="bibr" rid="B2488218">Borgmeier (1966)</xref>, <italic><tp:taxon-name><tp:taxon-name-part taxon-name-part-type="genus">M.</tp:taxon-name-part> <tp:taxon-name-part taxon-name-part-type="species">joanneae</tp:taxon-name-part></tp:taxon-name></italic> keys to couplet 11 where it differs from <italic><tp:taxon-name><tp:taxon-name-part taxon-name-part-type="genus">M.</tp:taxon-name-part> <tp:taxon-name-part taxon-name-part-type="species">globipyga</tp:taxon-name-part></tp:taxon-name></italic> Borgmeier by lacking the globose genitalia of that species and from <italic><tp:taxon-name><tp:taxon-name-part taxon-name-part-type="genus">M.</tp:taxon-name-part> <tp:taxon-name-part taxon-name-part-type="species">brevicostalis</tp:taxon-name-part></tp:taxon-name></italic> Wood 1910 by having unequal supraantennals and lacking the large notopleural cleft of that species. It should be noted that in order to key to <italic><tp:taxon-name><tp:taxon-name-part taxon-name-part-type="genus">M.</tp:taxon-name-part> <tp:taxon-name-part taxon-name-part-type="species">globipyga</tp:taxon-name-part></tp:taxon-name></italic>, you must say that the first costal division is at most as long as second (couplet 10), which is not always accurate (but the alternative, of the first costal division being three-times as long as second, is much less accurate). Otherwise, the species simply fails to key at couplet 10. Within the Los Angeles fauna, this species is quite similar to <italic><tp:taxon-name><tp:taxon-name-part taxon-name-part-type="genus">M.</tp:taxon-name-part> <tp:taxon-name-part taxon-name-part-type="species">mikejohnsoni</tp:taxon-name-part></tp:taxon-name></italic>, but differs in details of the genitalia, most noticeably with <italic><tp:taxon-name><tp:taxon-name-part taxon-name-part-type="genus">M.</tp:taxon-name-part> <tp:taxon-name-part taxon-name-part-type="species">joanneae</tp:taxon-name-part></tp:taxon-name></italic> lacking the prominent trio of setae on the posterior of the epandrium (Fig. 83 in <xref ref-type="bibr" rid="B2488270">Hartop et al. 2015</xref> versus Fig. <xref ref-type="fig" rid="F2488028">4</xref>d).</p></tp:treatment-sec><tp:treatment-sec sec-type="Etymology"><title>Etymology</title><p>Named by Adam and Jenessa Wall in honor of their mother, JoAnne Kay Wall.</p></tp:treatment-sec><tp:treatment-sec sec-type="Distribution"><title>Distribution</title><p>Los Angeles, California (USA).</p></tp:treatment-sec><tp:treatment-sec sec-type="Biology"><title>Biology</title><p>Unknown.</p></tp:treatment-sec><tp:treatment-sec><!--Section generated to contain objects referenced in tp:taxon-treatment.--><table-wrap id="T3133648" position="float" orientation="portrait"><label>Table 1.</label><caption><p>Species descriptions, <italic><tp:taxon-name><tp:taxon-name-part taxon-name-part-type="genus">M.</tp:taxon-name-part> <tp:taxon-name-part taxon-name-part-type="species">baileyae</tp:taxon-name-part></tp:taxon-name></italic> - <italic><tp:taxon-name><tp:taxon-name-part taxon-name-part-type="genus">M.</tp:taxon-name-part> <tp:taxon-name-part taxon-name-part-type="species">phyllissunae</tp:taxon-name-part></tp:taxon-name></italic>. Character remarks in parentheses, general remarks in last row.</p></caption><table rules="all" border="1"><tbody><tr><td rowspan="1" colspan="1"/><td rowspan="1" colspan="1">
              <bold><italic><tp:taxon-name><tp:taxon-name-part taxon-name-part-type="genus">Megaselia</tp:taxon-name-part> <tp:taxon-name-part taxon-name-part-type="species">baileyae</tp:taxon-name-part></tp:taxon-name></italic></bold>
            </td><td rowspan="1" colspan="1">
              <bold><italic><tp:taxon-name><tp:taxon-name-part taxon-name-part-type="genus">Megaselia</tp:taxon-name-part> <tp:taxon-name-part taxon-name-part-type="species">friedrichae</tp:taxon-name-part></tp:taxon-name></italic></bold>
            </td><td rowspan="1" colspan="1">
              <bold><italic><tp:taxon-name><tp:taxon-name-part taxon-name-part-type="genus">Megaselia</tp:taxon-name-part> <tp:taxon-name-part taxon-name-part-type="species">gonzalezorum</tp:taxon-name-part></tp:taxon-name></italic></bold>
            </td><td rowspan="1" colspan="1">
              <bold><italic><tp:taxon-name><tp:taxon-name-part taxon-name-part-type="genus">Megaselia</tp:taxon-name-part> <tp:taxon-name-part taxon-name-part-type="species">joanneae</tp:taxon-name-part></tp:taxon-name></italic></bold>
            </td><td rowspan="1" colspan="1">
              <bold><italic><tp:taxon-name><tp:taxon-name-part taxon-name-part-type="genus">Megaselia</tp:taxon-name-part> <tp:taxon-name-part taxon-name-part-type="species">losangelensis</tp:taxon-name-part></tp:taxon-name></italic></bold>
            </td><td rowspan="1" colspan="1">
              <bold><italic><tp:taxon-name><tp:taxon-name-part taxon-name-part-type="genus">Megaselia</tp:taxon-name-part> <tp:taxon-name-part taxon-name-part-type="species">phyllissunae</tp:taxon-name-part></tp:taxon-name></italic></bold>
            </td></tr><tr><td rowspan="1" colspan="1">
              <bold>Head</bold>
            </td><td rowspan="1" colspan="1"/><td rowspan="1" colspan="1"/><td rowspan="1" colspan="1"/><td rowspan="1" colspan="1"/><td rowspan="1" colspan="1"/><td rowspan="1" colspan="1"/></tr><tr><td rowspan="1" colspan="1">SA ratio</td><td rowspan="1" colspan="1">0.46</td><td rowspan="1" colspan="1">0.77</td><td rowspan="1" colspan="1">0.65</td><td rowspan="1" colspan="1">0.49-0.59</td><td rowspan="1" colspan="1">0.80</td><td rowspan="1" colspan="1">0.47</td></tr><tr><td rowspan="1" colspan="1">VIF position</td><td rowspan="1" colspan="1">normal</td><td rowspan="1" colspan="1">normal</td><td rowspan="1" colspan="1">normal</td><td rowspan="1" colspan="1">normal</td><td rowspan="1" colspan="1">normal*</td><td rowspan="1" colspan="1">normal</td></tr><tr><td rowspan="1" colspan="1">SPS vesicles</td><td rowspan="1" colspan="1">absent</td><td rowspan="1" colspan="1">present</td><td rowspan="1" colspan="1">absent</td><td rowspan="1" colspan="1">absent</td><td rowspan="1" colspan="1">absent</td><td rowspan="1" colspan="1">absent</td></tr><tr><td rowspan="1" colspan="1">Palpal setae length</td><td rowspan="1" colspan="1">long</td><td rowspan="1" colspan="1">long</td><td rowspan="1" colspan="1">long</td><td rowspan="1" colspan="1">long</td><td rowspan="1" colspan="1">long</td><td rowspan="1" colspan="1">long</td></tr><tr><td rowspan="1" colspan="1">Labellum spinosity</td><td rowspan="1" colspan="1">spinose</td><td rowspan="1" colspan="1">spinose (sparse)</td><td rowspan="1" colspan="1">spinose</td><td rowspan="1" colspan="1">spinose (dense)</td><td rowspan="1" colspan="1">not</td><td rowspan="1" colspan="1">spinose</td></tr><tr><td rowspan="1" colspan="1">
              <bold>Thorax</bold>
            </td><td rowspan="1" colspan="1"/><td rowspan="1" colspan="1"/><td rowspan="1" colspan="1"/><td rowspan="1" colspan="1"/><td rowspan="1" colspan="1"/><td rowspan="1" colspan="1"/></tr><tr><td rowspan="1" colspan="1">Anepisternum</td><td rowspan="1" colspan="1">bare</td><td rowspan="1" colspan="1">bare</td><td rowspan="1" colspan="1">bare</td><td rowspan="1" colspan="1">bare</td><td rowspan="1" colspan="1">bare</td><td rowspan="1" colspan="1">bare</td></tr><tr><td rowspan="1" colspan="1">Relative halter color</td><td rowspan="1" colspan="1">lighter</td><td rowspan="1" colspan="1">lighter</td><td rowspan="1" colspan="1">lighter</td><td rowspan="1" colspan="1">lighter</td><td rowspan="1" colspan="1">lighter (white)</td><td rowspan="1" colspan="1">lighter</td></tr><tr><td rowspan="1" colspan="1"># NP setae</td><td rowspan="1" colspan="1">2</td><td rowspan="1" colspan="1">2</td><td rowspan="1" colspan="1">2</td><td rowspan="1" colspan="1">2</td><td rowspan="1" colspan="1">2</td><td rowspan="1" colspan="1">2</td></tr><tr><td rowspan="1" colspan="1">NP cleft</td><td rowspan="1" colspan="1">absent</td><td rowspan="1" colspan="1">present (small)</td><td rowspan="1" colspan="1">absent</td><td rowspan="1" colspan="1">absent</td><td rowspan="1" colspan="1">present (short)</td><td rowspan="1" colspan="1">absent</td></tr><tr><td rowspan="1" colspan="1">Scutellar setae</td><td rowspan="1" colspan="1">2+2</td><td rowspan="1" colspan="1">2+2</td><td rowspan="1" colspan="1">2+2</td><td rowspan="1" colspan="1">2+2</td><td rowspan="1" colspan="1">2+2</td><td rowspan="1" colspan="1">2+2</td></tr><tr><td rowspan="1" colspan="1">
              <bold>Leg</bold>
            </td><td rowspan="1" colspan="1"/><td rowspan="1" colspan="1"/><td rowspan="1" colspan="1"/><td rowspan="1" colspan="1"/><td rowspan="1" colspan="1"/><td rowspan="1" colspan="1"/></tr><tr><td rowspan="1" colspan="1">ts1 palisade</td><td rowspan="1" colspan="1">1-4</td><td rowspan="1" colspan="1">1-5 (5&gt;4)</td><td rowspan="1" colspan="1">1-3 (fades out)</td><td rowspan="1" colspan="1">1-4</td><td rowspan="1" colspan="1">1-4</td><td rowspan="1" colspan="1">1-4</td></tr><tr><td rowspan="1" colspan="1">t2 palisade</td><td rowspan="1" colspan="1">0.74</td><td rowspan="1" colspan="1">0.6</td><td rowspan="1" colspan="1">0.8</td><td rowspan="1" colspan="1">0.75</td><td rowspan="1" colspan="1">0.80</td><td rowspan="1" colspan="1">0.75</td></tr><tr><td rowspan="1" colspan="1">t3 comb bifurcate</td><td rowspan="1" colspan="1">absent</td><td rowspan="1" colspan="1">absent</td><td rowspan="1" colspan="1">absent</td><td rowspan="1" colspan="1">absent</td><td rowspan="1" colspan="1">absent</td><td rowspan="1" colspan="1">absent</td></tr><tr><td rowspan="1" colspan="1">t3 setulae</td><td rowspan="1" colspan="1">PD</td><td rowspan="1" colspan="1">PD</td><td rowspan="1" colspan="1">PD</td><td rowspan="1" colspan="1">PD</td><td rowspan="1" colspan="1">PD</td><td rowspan="1" colspan="1">PD</td></tr><tr><td rowspan="1" colspan="1">f3 basal setae</td><td rowspan="1" colspan="1">f3&gt;AV</td><td rowspan="1" colspan="1">f3&gt;AV</td><td rowspan="1" colspan="1">f3&gt;AV</td><td rowspan="1" colspan="1">f3&lt;AV</td><td rowspan="1" colspan="1">f3&gt;AV</td><td rowspan="1" colspan="1">f3&gt;AV</td></tr><tr><td rowspan="1" colspan="1">f3 basal setae differentiation</td><td rowspan="1" colspan="1">absent</td><td rowspan="1" colspan="1">absent</td><td rowspan="1" colspan="1">absent</td><td rowspan="1" colspan="1">present(+/- 8 curved)</td><td rowspan="1" colspan="1">absent</td><td rowspan="1" colspan="1">present(+/- 8 curved)</td></tr><tr><td rowspan="1" colspan="1">
              <bold>Wing</bold>
            </td><td rowspan="1" colspan="1"/><td rowspan="1" colspan="1"/><td rowspan="1" colspan="1"/><td rowspan="1" colspan="1"/><td rowspan="1" colspan="1"/><td rowspan="1" colspan="1"/></tr><tr><td rowspan="1" colspan="1">Wing Length (mm)</td><td rowspan="1" colspan="1">1.58</td><td rowspan="1" colspan="1">1.1</td><td rowspan="1" colspan="1">1.58-1.59</td><td rowspan="1" colspan="1">1.73</td><td rowspan="1" colspan="1">1.36</td><td rowspan="1" colspan="1">1.67</td></tr><tr><td rowspan="1" colspan="1">Subcosta</td><td rowspan="1" colspan="1">free</td><td rowspan="1" colspan="1">free</td><td rowspan="1" colspan="1">free</td><td rowspan="1" colspan="1">free</td><td rowspan="1" colspan="1">free (faint)</td><td rowspan="1" colspan="1">free</td></tr><tr><td rowspan="1" colspan="1">R seta</td><td rowspan="1" colspan="1">long (&gt;3x vein)</td><td rowspan="1" colspan="1">long (~2x)</td><td rowspan="1" colspan="1">long (&gt;3x vein)</td><td rowspan="1" colspan="1">short-long</td><td rowspan="1" colspan="1">long (4x+)</td><td rowspan="1" colspan="1">long (3x vein)</td></tr><tr><td rowspan="1" colspan="1">R2+3</td><td rowspan="1" colspan="1">present</td><td rowspan="1" colspan="1">present</td><td rowspan="1" colspan="1">present</td><td rowspan="1" colspan="1">present</td><td rowspan="1" colspan="1">present</td><td rowspan="1" colspan="1">present</td></tr><tr><td rowspan="1" colspan="1">Costal index</td><td rowspan="1" colspan="1">0.32-0.36</td><td rowspan="1" colspan="1">0.34-0.35</td><td rowspan="1" colspan="1">0.35-0.36</td><td rowspan="1" colspan="1">0.38-0.41</td><td rowspan="1" colspan="1">0.41</td><td rowspan="1" colspan="1">0.38</td></tr><tr><td rowspan="1" colspan="1">Costal ratios</td><td rowspan="1" colspan="1">4.7: 1.5: 1</td><td rowspan="1" colspan="1">4.0: 1.2: 1</td><td rowspan="1" colspan="1">4.95: 1.73: 1</td><td rowspan="1" colspan="1">3.5: 1.75: 1</td><td rowspan="1" colspan="1">3.68: 1.66: 1</td><td rowspan="1" colspan="1">3.5: 1.8: 1</td></tr><tr><td rowspan="1" colspan="1">Costal setae length (mm)</td><td rowspan="1" colspan="1">0.09</td><td rowspan="1" colspan="1">0.05</td><td rowspan="1" colspan="1">0.07</td><td rowspan="1" colspan="1">0.09</td><td rowspan="1" colspan="1">0.06</td><td rowspan="1" colspan="1">0.11</td></tr><tr><td rowspan="1" colspan="1">Number alular setae</td><td rowspan="1" colspan="1">3</td><td rowspan="1" colspan="1">2-3</td><td rowspan="1" colspan="1">2</td><td rowspan="1" colspan="1">2-4</td><td rowspan="1" colspan="1">2</td><td rowspan="1" colspan="1">2</td></tr><tr><td rowspan="1" colspan="1">Alular setae length (mm)</td><td rowspan="1" colspan="1">0.11</td><td rowspan="1" colspan="1">0.08</td><td rowspan="1" colspan="1">0.1</td><td rowspan="1" colspan="1">0.10-0.11</td><td rowspan="1" colspan="1">0.08</td><td rowspan="1" colspan="1">0.13</td></tr><tr><td rowspan="1" colspan="1">Wing color</td><td rowspan="1" colspan="1">lightly infuscated/ clear</td><td rowspan="1" colspan="1">lightly infuscated/ clear</td><td rowspan="1" colspan="1">lightly infuscated/ clear</td><td rowspan="1" colspan="1">lightly infuscated/ clear</td><td rowspan="1" colspan="1">lightly infuscated/ clear</td><td rowspan="1" colspan="1">lightly infuscated/ clear</td></tr><tr><td rowspan="1" colspan="1">
              <bold>Genitalia</bold>
            </td><td rowspan="1" colspan="1"/><td rowspan="1" colspan="1"/><td rowspan="1" colspan="1"/><td rowspan="1" colspan="1"/><td rowspan="1" colspan="1"/><td rowspan="1" colspan="1"/></tr><tr><td rowspan="1" colspan="1">AT length</td><td rowspan="1" colspan="1">AT&lt;E</td><td rowspan="1" colspan="1">AT+/-E</td><td rowspan="1" colspan="1">AT+/-E</td><td rowspan="1" colspan="1">AT+/-E</td><td rowspan="1" colspan="1">AT&gt;=E</td><td rowspan="1" colspan="1">AT+/-E</td></tr><tr><td rowspan="1" colspan="1">E setation</td><td rowspan="1" colspan="1">hairs</td><td rowspan="1" colspan="1">hairs</td><td rowspan="1" colspan="1">hairs</td><td rowspan="1" colspan="1">hairs</td><td rowspan="1" colspan="1">hairs</td><td rowspan="1" colspan="1">hairs</td></tr><tr><td rowspan="1" colspan="1">General Remarks</td><td rowspan="1" colspan="1"/><td rowspan="1" colspan="1"/><td rowspan="1" colspan="1"/><td rowspan="1" colspan="1"/><td rowspan="1" colspan="1">*VFO high, upper SA wider than PO</td><td rowspan="1" colspan="1"/></tr></tbody></table></table-wrap><fig id="F2488016" position="float" orientation="portrait"><label>Figure 1.</label><caption><p>Habitus images (left lateral). a. <italic><tp:taxon-name><tp:taxon-name-part taxon-name-part-type="genus">Megaselia</tp:taxon-name-part> <tp:taxon-name-part taxon-name-part-type="species">baileyae</tp:taxon-name-part></tp:taxon-name></italic>. b. <italic><tp:taxon-name><tp:taxon-name-part taxon-name-part-type="genus">Megaselia</tp:taxon-name-part> <tp:taxon-name-part taxon-name-part-type="species">friedrichae</tp:taxon-name-part></tp:taxon-name></italic>. c. <italic><tp:taxon-name><tp:taxon-name-part taxon-name-part-type="genus">Megaselia</tp:taxon-name-part> <tp:taxon-name-part taxon-name-part-type="species">gonzalezorum</tp:taxon-name-part></tp:taxon-name></italic>. d. <italic><tp:taxon-name><tp:taxon-name-part taxon-name-part-type="genus">Megaselia</tp:taxon-name-part> <tp:taxon-name-part taxon-name-part-type="species">joanneae</tp:taxon-name-part></tp:taxon-name></italic>. e. <italic><tp:taxon-name><tp:taxon-name-part taxon-name-part-type="genus">Megaselia</tp:taxon-name-part> <tp:taxon-name-part taxon-name-part-type="species">losangelensis</tp:taxon-name-part></tp:taxon-name></italic>. f. <italic><tp:taxon-name><tp:taxon-name-part taxon-name-part-type="genus">Megaselia</tp:taxon-name-part> <tp:taxon-name-part taxon-name-part-type="species">phyllissunae</tp:taxon-name-part></tp:taxon-name></italic>. g. <italic><tp:taxon-name><tp:taxon-name-part taxon-name-part-type="genus">Megaselia</tp:taxon-name-part> <tp:taxon-name-part taxon-name-part-type="species">pongsaiae</tp:taxon-name-part></tp:taxon-name></italic>. h. <italic><tp:taxon-name><tp:taxon-name-part taxon-name-part-type="genus">Megaselia</tp:taxon-name-part> <tp:taxon-name-part taxon-name-part-type="species">shatesae</tp:taxon-name-part></tp:taxon-name></italic>. i. <italic><tp:taxon-name><tp:taxon-name-part taxon-name-part-type="genus">Megaselia</tp:taxon-name-part> <tp:taxon-name-part taxon-name-part-type="species">stoakesi</tp:taxon-name-part></tp:taxon-name></italic>.</p></caption><graphic xmlns:xlink="http://www.w3.org/1999/xlink" xlink:href="biodiversity_data_journal-4-e7756-g001.jpg" position="float" id="oo_71462.jpg" orientation="portrait" xlink:type="simple"/></fig><fig id="F2488026" position="float" orientation="portrait"><label>Figure 3.</label><caption><p>Right wing, dorsal. a. <italic><tp:taxon-name><tp:taxon-name-part taxon-name-part-type="genus">Megaselia</tp:taxon-name-part> <tp:taxon-name-part taxon-name-part-type="species">baileyae</tp:taxon-name-part></tp:taxon-name></italic>. b. <italic><tp:taxon-name><tp:taxon-name-part taxon-name-part-type="genus">Megaselia</tp:taxon-name-part> <tp:taxon-name-part taxon-name-part-type="species">friedrichae</tp:taxon-name-part></tp:taxon-name></italic>. c. <italic><tp:taxon-name><tp:taxon-name-part taxon-name-part-type="genus">Megaselia</tp:taxon-name-part> <tp:taxon-name-part taxon-name-part-type="species">gonzalezorum</tp:taxon-name-part></tp:taxon-name></italic>. d. <italic><tp:taxon-name><tp:taxon-name-part taxon-name-part-type="genus">Megaselia</tp:taxon-name-part> <tp:taxon-name-part taxon-name-part-type="species">joanneae</tp:taxon-name-part></tp:taxon-name></italic>. e. <italic><tp:taxon-name><tp:taxon-name-part taxon-name-part-type="genus">Megaselia</tp:taxon-name-part> <tp:taxon-name-part taxon-name-part-type="species">losangelensis</tp:taxon-name-part></tp:taxon-name></italic>. f. <italic><tp:taxon-name><tp:taxon-name-part taxon-name-part-type="genus">Megaselia</tp:taxon-name-part> <tp:taxon-name-part taxon-name-part-type="species">phyllissunae</tp:taxon-name-part></tp:taxon-name></italic>. g. <italic><tp:taxon-name><tp:taxon-name-part taxon-name-part-type="genus">Megaselia</tp:taxon-name-part> <tp:taxon-name-part taxon-name-part-type="species">pongsaiae</tp:taxon-name-part></tp:taxon-name></italic>. h. <italic><tp:taxon-name><tp:taxon-name-part taxon-name-part-type="genus">Megaselia</tp:taxon-name-part> <tp:taxon-name-part taxon-name-part-type="species">shatesae</tp:taxon-name-part></tp:taxon-name></italic>. i. <italic><tp:taxon-name><tp:taxon-name-part taxon-name-part-type="genus">Megaselia</tp:taxon-name-part> <tp:taxon-name-part taxon-name-part-type="species">stoakesi</tp:taxon-name-part></tp:taxon-name></italic>. j. <italic><tp:taxon-name><tp:taxon-name-part taxon-name-part-type="genus">Megaselia</tp:taxon-name-part> <tp:taxon-name-part taxon-name-part-type="species">studentorum</tp:taxon-name-part></tp:taxon-name></italic>. k. <italic><tp:taxon-name><tp:taxon-name-part taxon-name-part-type="genus">Megaselia</tp:taxon-name-part> <tp:taxon-name-part taxon-name-part-type="species">voluntariorum</tp:taxon-name-part></tp:taxon-name></italic>. l. <italic><tp:taxon-name><tp:taxon-name-part taxon-name-part-type="genus">Megaselia</tp:taxon-name-part> <tp:taxon-name-part taxon-name-part-type="species">wongae</tp:taxon-name-part></tp:taxon-name></italic>.</p></caption><graphic xmlns:xlink="http://www.w3.org/1999/xlink" xlink:href="biodiversity_data_journal-4-e7756-g003.jpg" position="float" id="oo_71551.jpg" orientation="portrait" xlink:type="simple"/></fig><fig id="F2488028" position="float" orientation="portrait"><label>Figure 4.</label><caption><p>Male genitalia, left lateral. a. <italic><tp:taxon-name><tp:taxon-name-part taxon-name-part-type="genus">Megaselia</tp:taxon-name-part> <tp:taxon-name-part taxon-name-part-type="species">baileyae</tp:taxon-name-part></tp:taxon-name></italic>. b. <italic><tp:taxon-name><tp:taxon-name-part taxon-name-part-type="genus">Megaselia</tp:taxon-name-part> <tp:taxon-name-part taxon-name-part-type="species">friedrichae</tp:taxon-name-part></tp:taxon-name></italic>. c. <italic><tp:taxon-name><tp:taxon-name-part taxon-name-part-type="genus">Megaselia</tp:taxon-name-part> <tp:taxon-name-part taxon-name-part-type="species">gonzalezorum</tp:taxon-name-part></tp:taxon-name></italic>. d. <italic><tp:taxon-name><tp:taxon-name-part taxon-name-part-type="genus">Megaselia</tp:taxon-name-part> <tp:taxon-name-part taxon-name-part-type="species">joanneae</tp:taxon-name-part></tp:taxon-name></italic>. e. <italic><tp:taxon-name><tp:taxon-name-part taxon-name-part-type="genus">Megaselia</tp:taxon-name-part> <tp:taxon-name-part taxon-name-part-type="species">losangelensis</tp:taxon-name-part></tp:taxon-name></italic>. f. <italic><tp:taxon-name><tp:taxon-name-part taxon-name-part-type="genus">Megaselia</tp:taxon-name-part> <tp:taxon-name-part taxon-name-part-type="species">phyllissunae</tp:taxon-name-part></tp:taxon-name></italic>.</p></caption><graphic xmlns:xlink="http://www.w3.org/1999/xlink" xlink:href="biodiversity_data_journal-4-e7756-g004.jpg" position="float" id="oo_83527.jpg" orientation="portrait" xlink:type="simple"/></fig></tp:treatment-sec><ref-list><ref id="B2488218"><element-citation xmlns:xlink="http://www.w3.org/1999/xlink" publication-type="chapter" xlink:type="simple"><person-group person-group-type="author"><name name-style="western"><surname>Borgmeier</surname><given-names>T.</given-names></name></person-group><year>1966</year><chapter-title>Revision of the North American phorid flies. Part III. The species of the genus <italic><tp:taxon-name><tp:taxon-name-part taxon-name-part-type="genus">Megaselia</tp:taxon-name-part></tp:taxon-name></italic>, subgenus <italic><tp:taxon-name><tp:taxon-name-part taxon-name-part-type="genus">Megaselia</tp:taxon-name-part></tp:taxon-name></italic>.</chapter-title><source>Studia Entomologica 8</source></element-citation></ref><ref id="B2488270"><element-citation xmlns:xlink="http://www.w3.org/1999/xlink" publication-type="article" xlink:type="simple"><person-group person-group-type="author"><name name-style="western"><surname>Hartop</surname><given-names>Emily A.</given-names></name><name name-style="western"><surname>Brown</surname><given-names>Brian V.</given-names></name><name name-style="western"><surname>Disney</surname><given-names>R. Henry L.</given-names></name></person-group><year>2015</year><article-title>Opportunity in our Ignorance: Urban Biodiversity Study Reveals 30 New Species and One New Nearctic Record for <italic><tp:taxon-name><tp:taxon-name-part taxon-name-part-type="genus">Megaselia</tp:taxon-name-part></tp:taxon-name></italic> (<tp:taxon-name><tp:taxon-name-part taxon-name-part-type="order">Diptera</tp:taxon-name-part></tp:taxon-name>: <tp:taxon-name><tp:taxon-name-part taxon-name-part-type="family">Phoridae</tp:taxon-name-part></tp:taxon-name>) in Los Angeles (California, USA)</article-title><source>Zootaxa</source><volume>3941</volume><issue>4</issue><fpage>451</fpage><uri xlink:type="simple">http://dx.doi.org/10.11646/zootaxa.3941.4.1</uri><pub-id pub-id-type="doi">10.11646/zootaxa.3941.4.1</pub-id></element-citation></ref></ref-list></tp:taxon-treatment>
