# Supplementary material for: Flies from L.A., The Sequel: A further twelve new species of Megaselia (Diptera: Phoridae) from the BioSCAN Project in Los Angeles (California, USA)
Source: Biodivers Data J. 2016 Apr 14;(4):e7756. doi: 10.3897/BDJ.4.e7756 (PMC4867692; doi:10.3897/BDJ.4.e7756)
Supplement: XML Treatment for Megaselia phyllissunae [file BDJ.4.e7756-treatment6.xml]

<!DOCTYPE tp:taxon-treatment
  PUBLIC "-//TaxonX//DTD Taxonomic Treatment Publishing DTD v0 20100105//EN" "tax-treatment-NSO.dtd">
<tp:taxon-treatment xmlns:tp="http://www.plazi.org/taxpub"><tp:treatment-meta><mixed-citation publication-type="journal"><person-group><name><surname>Hartop</surname><given-names>Emily A.</given-names></name><name><surname>Brown</surname><given-names>Brian V.</given-names></name><name><surname>Disney</surname><given-names>R. Henry L.</given-names></name></person-group><article-title>Flies from L.A., The Sequel: A further twelve new species of <italic><tp:taxon-name><tp:taxon-name-part taxon-name-part-type="genus">Megaselia</tp:taxon-name-part></tp:taxon-name></italic> (<tp:taxon-name><tp:taxon-name-part taxon-name-part-type="order">Diptera</tp:taxon-name-part></tp:taxon-name>: <tp:taxon-name><tp:taxon-name-part taxon-name-part-type="family">Phoridae</tp:taxon-name-part></tp:taxon-name>) from the BioSCAN Project in Los Angeles (California, USA)</article-title><source>Biodivers Data J</source><day>14</day><month>4</month><year>2016</year><volume>2016</volume><issue>4</issue><pub-id pub-id-type="doi">10.3897/BDJ.4.e7756</pub-id></mixed-citation></tp:treatment-meta><tp:nomenclature><tp:taxon-name><tp:taxon-name-part taxon-name-part-type="genus">Megaselia</tp:taxon-name-part> <tp:taxon-name-part taxon-name-part-type="species">phyllissunae</tp:taxon-name-part><object-id xmlns:xlink="http://www.w3.org/1999/xlink" content-type="zoobank" xlink:type="simple" object-id-type="ZooBank">urn:lsid:zoobank.org:act:BE98338B-CB4E-4B1D-8DF7-F10BCA3E78F0</object-id></tp:taxon-name><tp:taxon-authority>Hartop, Brown, &amp; Disney 2016</tp:taxon-authority><tp:taxon-status xmlns:xlink="http://www.w3.org/1999/xlink" xlink:type="simple">sp. n.</tp:taxon-status></tp:nomenclature><tp:treatment-sec sec-type="materials"><title>Materials</title><list list-type="alpha-lower" list-content="occurrences"><list-item><p><bold>Type status:</bold> <named-content xmlns:xlink="http://www.w3.org/1999/xlink" content-type="dwc:typeStatus" xlink:type="simple">Holotype</named-content>. <bold>Occurrence:</bold> catalogNumber: <named-content xmlns:xlink="http://www.w3.org/1999/xlink" content-type="dwc:catalogNumber" xlink:type="simple">322041</named-content>; recordedBy: <named-content xmlns:xlink="http://www.w3.org/1999/xlink" content-type="dwc:recordedBy" xlink:type="simple">Brown</named-content>; individualCount: <named-content xmlns:xlink="http://www.w3.org/1999/xlink" content-type="dwc:individualCount" xlink:type="simple">1</named-content>; sex: <named-content xmlns:xlink="http://www.w3.org/1999/xlink" content-type="dwc:sex" xlink:type="simple">male</named-content>; lifeStage: <named-content xmlns:xlink="http://www.w3.org/1999/xlink" content-type="dwc:lifeStage" xlink:type="simple">adult</named-content>; <bold>Taxon:</bold> kingdom: <named-content xmlns:xlink="http://www.w3.org/1999/xlink" content-type="dwc:kingdom" xlink:type="simple"><tp:taxon-name><tp:taxon-name-part taxon-name-part-type="kingdom">Animalia</tp:taxon-name-part></tp:taxon-name></named-content>; phylum: <named-content xmlns:xlink="http://www.w3.org/1999/xlink" content-type="dwc:phylum" xlink:type="simple"><tp:taxon-name><tp:taxon-name-part taxon-name-part-type="phylum">Arthropoda</tp:taxon-name-part></tp:taxon-name></named-content>; class: <named-content xmlns:xlink="http://www.w3.org/1999/xlink" content-type="dwc:class" xlink:type="simple"><tp:taxon-name><tp:taxon-name-part taxon-name-part-type="class">Insecta</tp:taxon-name-part></tp:taxon-name></named-content>; order: <named-content xmlns:xlink="http://www.w3.org/1999/xlink" content-type="dwc:order" xlink:type="simple"><tp:taxon-name><tp:taxon-name-part taxon-name-part-type="order">Diptera</tp:taxon-name-part></tp:taxon-name></named-content>; family: <named-content xmlns:xlink="http://www.w3.org/1999/xlink" content-type="dwc:family" xlink:type="simple"><tp:taxon-name><tp:taxon-name-part taxon-name-part-type="family">Phoridae</tp:taxon-name-part></tp:taxon-name></named-content>; genus: <named-content xmlns:xlink="http://www.w3.org/1999/xlink" content-type="dwc:genus" xlink:type="simple"><tp:taxon-name><tp:taxon-name-part taxon-name-part-type="genus">Megaselia</tp:taxon-name-part></tp:taxon-name></named-content>; specificEpithet: <named-content xmlns:xlink="http://www.w3.org/1999/xlink" content-type="dwc:specificEpithet" xlink:type="simple"><tp:taxon-name><tp:taxon-name-part taxon-name-part-type="species">phyllissunae</tp:taxon-name-part></tp:taxon-name></named-content>; scientificNameAuthorship: <named-content xmlns:xlink="http://www.w3.org/1999/xlink" content-type="dwc:scientificNameAuthorship" xlink:type="simple">Hartop, Brown, &amp; Disney</named-content>; <bold>Location:</bold> country: <named-content xmlns:xlink="http://www.w3.org/1999/xlink" content-type="dwc:country" xlink:type="simple">USA</named-content>; stateProvince: <named-content xmlns:xlink="http://www.w3.org/1999/xlink" content-type="dwc:stateProvince" xlink:type="simple">California</named-content>; municipality: <named-content xmlns:xlink="http://www.w3.org/1999/xlink" content-type="dwc:municipality" xlink:type="simple">Los Angeles</named-content>; locality: <named-content xmlns:xlink="http://www.w3.org/1999/xlink" content-type="dwc:locality" xlink:type="simple">Monrovia</named-content>; <bold>Event:</bold> samplingProtocol: <named-content xmlns:xlink="http://www.w3.org/1999/xlink" content-type="dwc:samplingProtocol" xlink:type="simple">Malaise trap</named-content>; verbatimEventDate: <named-content xmlns:xlink="http://www.w3.org/1999/xlink" content-type="dwc:verbatimEventDate" xlink:type="simple">30.I-6.II.2011</named-content>; <bold>Record Level:</bold> institutionCode: <named-content xmlns:xlink="http://www.w3.org/1999/xlink" content-type="dwc:institutionCode" xlink:type="simple">LACM</named-content>; collectionCode: <named-content xmlns:xlink="http://www.w3.org/1999/xlink" content-type="dwc:collectionCode" xlink:type="simple">ENT</named-content></p></list-item><list-item><p><bold>Type status:</bold> <named-content xmlns:xlink="http://www.w3.org/1999/xlink" content-type="dwc:typeStatus" xlink:type="simple">Paratype</named-content>. <bold>Occurrence:</bold> catalogNumber: <named-content xmlns:xlink="http://www.w3.org/1999/xlink" content-type="dwc:catalogNumber" xlink:type="simple">322042</named-content>; recordedBy: <named-content xmlns:xlink="http://www.w3.org/1999/xlink" content-type="dwc:recordedBy" xlink:type="simple">Brejcha</named-content>; individualCount: <named-content xmlns:xlink="http://www.w3.org/1999/xlink" content-type="dwc:individualCount" xlink:type="simple">1</named-content>; sex: <named-content xmlns:xlink="http://www.w3.org/1999/xlink" content-type="dwc:sex" xlink:type="simple">male</named-content>; lifeStage: <named-content xmlns:xlink="http://www.w3.org/1999/xlink" content-type="dwc:lifeStage" xlink:type="simple">adult</named-content>; <bold>Taxon:</bold> kingdom: <named-content xmlns:xlink="http://www.w3.org/1999/xlink" content-type="dwc:kingdom" xlink:type="simple"><tp:taxon-name><tp:taxon-name-part taxon-name-part-type="kingdom">Animalia</tp:taxon-name-part></tp:taxon-name></named-content>; phylum: <named-content xmlns:xlink="http://www.w3.org/1999/xlink" content-type="dwc:phylum" xlink:type="simple"><tp:taxon-name><tp:taxon-name-part taxon-name-part-type="phylum">Arthropoda</tp:taxon-name-part></tp:taxon-name></named-content>; class: <named-content xmlns:xlink="http://www.w3.org/1999/xlink" content-type="dwc:class" xlink:type="simple"><tp:taxon-name><tp:taxon-name-part taxon-name-part-type="class">Insecta</tp:taxon-name-part></tp:taxon-name></named-content>; order: <named-content xmlns:xlink="http://www.w3.org/1999/xlink" content-type="dwc:order" xlink:type="simple"><tp:taxon-name><tp:taxon-name-part taxon-name-part-type="order">Diptera</tp:taxon-name-part></tp:taxon-name></named-content>; family: <named-content xmlns:xlink="http://www.w3.org/1999/xlink" content-type="dwc:family" xlink:type="simple"><tp:taxon-name><tp:taxon-name-part taxon-name-part-type="family">Phoridae</tp:taxon-name-part></tp:taxon-name></named-content>; genus: <named-content xmlns:xlink="http://www.w3.org/1999/xlink" content-type="dwc:genus" xlink:type="simple"><tp:taxon-name><tp:taxon-name-part taxon-name-part-type="genus">Megaselia</tp:taxon-name-part></tp:taxon-name></named-content>; specificEpithet: <named-content xmlns:xlink="http://www.w3.org/1999/xlink" content-type="dwc:specificEpithet" xlink:type="simple"><tp:taxon-name><tp:taxon-name-part taxon-name-part-type="species">phyllissunae</tp:taxon-name-part></tp:taxon-name></named-content>; scientificNameAuthorship: <named-content xmlns:xlink="http://www.w3.org/1999/xlink" content-type="dwc:scientificNameAuthorship" xlink:type="simple">Hartop, Brown, &amp; Disney</named-content>; <bold>Location:</bold> country: <named-content xmlns:xlink="http://www.w3.org/1999/xlink" content-type="dwc:country" xlink:type="simple">USA</named-content>; stateProvince: <named-content xmlns:xlink="http://www.w3.org/1999/xlink" content-type="dwc:stateProvince" xlink:type="simple">California</named-content>; municipality: <named-content xmlns:xlink="http://www.w3.org/1999/xlink" content-type="dwc:municipality" xlink:type="simple">Los Angeles</named-content>; locality: <named-content xmlns:xlink="http://www.w3.org/1999/xlink" content-type="dwc:locality" xlink:type="simple">Highland Park</named-content>; <bold>Event:</bold> samplingProtocol: <named-content xmlns:xlink="http://www.w3.org/1999/xlink" content-type="dwc:samplingProtocol" xlink:type="simple">Malaise trap</named-content>; verbatimEventDate: <named-content xmlns:xlink="http://www.w3.org/1999/xlink" content-type="dwc:verbatimEventDate" xlink:type="simple">1-8.II.2014</named-content>; <bold>Record Level:</bold> institutionCode: <named-content xmlns:xlink="http://www.w3.org/1999/xlink" content-type="dwc:institutionCode" xlink:type="simple">LACM</named-content>; collectionCode: <named-content xmlns:xlink="http://www.w3.org/1999/xlink" content-type="dwc:collectionCode" xlink:type="simple">ENT</named-content></p></list-item><list-item><p><bold>Type status:</bold> <named-content xmlns:xlink="http://www.w3.org/1999/xlink" content-type="dwc:typeStatus" xlink:type="simple">Paratype</named-content>. <bold>Occurrence:</bold> catalogNumber: <named-content xmlns:xlink="http://www.w3.org/1999/xlink" content-type="dwc:catalogNumber" xlink:type="simple">322043</named-content>; recordedBy: <named-content xmlns:xlink="http://www.w3.org/1999/xlink" content-type="dwc:recordedBy" xlink:type="simple">Hogue</named-content>; individualCount: <named-content xmlns:xlink="http://www.w3.org/1999/xlink" content-type="dwc:individualCount" xlink:type="simple">1</named-content>; sex: <named-content xmlns:xlink="http://www.w3.org/1999/xlink" content-type="dwc:sex" xlink:type="simple">male</named-content>; lifeStage: <named-content xmlns:xlink="http://www.w3.org/1999/xlink" content-type="dwc:lifeStage" xlink:type="simple">adult</named-content>; <bold>Taxon:</bold> kingdom: <named-content xmlns:xlink="http://www.w3.org/1999/xlink" content-type="dwc:kingdom" xlink:type="simple"><tp:taxon-name><tp:taxon-name-part taxon-name-part-type="kingdom">Animalia</tp:taxon-name-part></tp:taxon-name></named-content>; phylum: <named-content xmlns:xlink="http://www.w3.org/1999/xlink" content-type="dwc:phylum" xlink:type="simple"><tp:taxon-name><tp:taxon-name-part taxon-name-part-type="phylum">Arthropoda</tp:taxon-name-part></tp:taxon-name></named-content>; class: <named-content xmlns:xlink="http://www.w3.org/1999/xlink" content-type="dwc:class" xlink:type="simple"><tp:taxon-name><tp:taxon-name-part taxon-name-part-type="class">Insecta</tp:taxon-name-part></tp:taxon-name></named-content>; order: <named-content xmlns:xlink="http://www.w3.org/1999/xlink" content-type="dwc:order" xlink:type="simple"><tp:taxon-name><tp:taxon-name-part taxon-name-part-type="order">Diptera</tp:taxon-name-part></tp:taxon-name></named-content>; family: <named-content xmlns:xlink="http://www.w3.org/1999/xlink" content-type="dwc:family" xlink:type="simple"><tp:taxon-name><tp:taxon-name-part taxon-name-part-type="family">Phoridae</tp:taxon-name-part></tp:taxon-name></named-content>; genus: <named-content xmlns:xlink="http://www.w3.org/1999/xlink" content-type="dwc:genus" xlink:type="simple"><tp:taxon-name><tp:taxon-name-part taxon-name-part-type="genus">Megaselia</tp:taxon-name-part></tp:taxon-name></named-content>; specificEpithet: <named-content xmlns:xlink="http://www.w3.org/1999/xlink" content-type="dwc:specificEpithet" xlink:type="simple"><tp:taxon-name><tp:taxon-name-part taxon-name-part-type="species">phyllissunae</tp:taxon-name-part></tp:taxon-name></named-content>; scientificNameAuthorship: <named-content xmlns:xlink="http://www.w3.org/1999/xlink" content-type="dwc:scientificNameAuthorship" xlink:type="simple">Hartop, Brown, &amp; Disney</named-content>; <bold>Location:</bold> country: <named-content xmlns:xlink="http://www.w3.org/1999/xlink" content-type="dwc:country" xlink:type="simple">USA</named-content>; stateProvince: <named-content xmlns:xlink="http://www.w3.org/1999/xlink" content-type="dwc:stateProvince" xlink:type="simple">California</named-content>; municipality: <named-content xmlns:xlink="http://www.w3.org/1999/xlink" content-type="dwc:municipality" xlink:type="simple">Los Angeles</named-content>; locality: <named-content xmlns:xlink="http://www.w3.org/1999/xlink" content-type="dwc:locality" xlink:type="simple">Eagle Rock</named-content>; <bold>Event:</bold> samplingProtocol: <named-content xmlns:xlink="http://www.w3.org/1999/xlink" content-type="dwc:samplingProtocol" xlink:type="simple">Malaise trap</named-content>; verbatimEventDate: <named-content xmlns:xlink="http://www.w3.org/1999/xlink" content-type="dwc:verbatimEventDate" xlink:type="simple">1-8.III.2014</named-content>; <bold>Record Level:</bold> institutionCode: <named-content xmlns:xlink="http://www.w3.org/1999/xlink" content-type="dwc:institutionCode" xlink:type="simple">LACM</named-content>; collectionCode: <named-content xmlns:xlink="http://www.w3.org/1999/xlink" content-type="dwc:collectionCode" xlink:type="simple">ENT</named-content></p></list-item></list></tp:treatment-sec><tp:treatment-sec sec-type="Description"><title>Description</title><p>See description Table <xref ref-type="table" rid="T3133648">1</xref> and Fig. <xref ref-type="fig" rid="F2488016">1</xref>f, Fig. <xref ref-type="fig" rid="F2488026">3</xref>f, Fig. <xref ref-type="fig" rid="F2488028">4</xref>f.</p></tp:treatment-sec><tp:treatment-sec sec-type="Diagnosis"><title>Diagnosis</title><p>Male. In the group VIII key of <xref ref-type="bibr" rid="B2488218">Borgmeier (1966)</xref>, <italic><tp:taxon-name><tp:taxon-name-part taxon-name-part-type="genus">M.</tp:taxon-name-part> <tp:taxon-name-part taxon-name-part-type="species">phyllissunae</tp:taxon-name-part></tp:taxon-name></italic> keys to couplet 11 where it differs from <italic><tp:taxon-name><tp:taxon-name-part taxon-name-part-type="genus">M.</tp:taxon-name-part> <tp:taxon-name-part taxon-name-part-type="species">globipyga</tp:taxon-name-part></tp:taxon-name></italic> Borgmeier by lacking the globose genitalia of that species (Fig. 3 in <xref ref-type="bibr" rid="B2488300">Hartop et al. 2016</xref> versus Fig. <xref ref-type="fig" rid="F2488028">4</xref>f) and from <italic><tp:taxon-name><tp:taxon-name-part taxon-name-part-type="genus">M.</tp:taxon-name-part> <tp:taxon-name-part taxon-name-part-type="species">brevicostalis</tp:taxon-name-part></tp:taxon-name></italic> Wood by having unequal supraantennals and lacking the notopleural cleft of that species.</p></tp:treatment-sec><tp:treatment-sec sec-type="Etymology"><title>Etymology</title><p>Named in honor of Phyllis Sun for her many contributions to phase I of the BioSCAN project.</p></tp:treatment-sec><tp:treatment-sec sec-type="Distribution"><title>Distribution</title><p>Los Angeles, California (USA).</p></tp:treatment-sec><tp:treatment-sec sec-type="Biology"><title>Biology</title><p>Unknown.</p></tp:treatment-sec><tp:treatment-sec><!--Section generated to contain objects referenced in tp:taxon-treatment.--><table-wrap id="T3133648" position="float" orientation="portrait"><label>Table 1.</label><caption><p>Species descriptions, <italic><tp:taxon-name><tp:taxon-name-part taxon-name-part-type="genus">M.</tp:taxon-name-part> <tp:taxon-name-part taxon-name-part-type="species">baileyae</tp:taxon-name-part></tp:taxon-name></italic> - <italic><tp:taxon-name><tp:taxon-name-part taxon-name-part-type="genus">M.</tp:taxon-name-part> <tp:taxon-name-part taxon-name-part-type="species">phyllissunae</tp:taxon-name-part></tp:taxon-name></italic>. Character remarks in parentheses, general remarks in last row.</p></caption><table rules="all" border="1"><tbody><tr><td rowspan="1" colspan="1"/><td rowspan="1" colspan="1">
              <bold><italic><tp:taxon-name><tp:taxon-name-part taxon-name-part-type="genus">Megaselia</tp:taxon-name-part> <tp:taxon-name-part taxon-name-part-type="species">baileyae</tp:taxon-name-part></tp:taxon-name></italic></bold>
            </td><td rowspan="1" colspan="1">
              <bold><italic><tp:taxon-name><tp:taxon-name-part taxon-name-part-type="genus">Megaselia</tp:taxon-name-part> <tp:taxon-name-part taxon-name-part-type="species">friedrichae</tp:taxon-name-part></tp:taxon-name></italic></bold>
            </td><td rowspan="1" colspan="1">
              <bold><italic><tp:taxon-name><tp:taxon-name-part taxon-name-part-type="genus">Megaselia</tp:taxon-name-part> <tp:taxon-name-part taxon-name-part-type="species">gonzalezorum</tp:taxon-name-part></tp:taxon-name></italic></bold>
            </td><td rowspan="1" colspan="1">
              <bold><italic><tp:taxon-name><tp:taxon-name-part taxon-name-part-type="genus">Megaselia</tp:taxon-name-part> <tp:taxon-name-part taxon-name-part-type="species">joanneae</tp:taxon-name-part></tp:taxon-name></italic></bold>
            </td><td rowspan="1" colspan="1">
              <bold><italic><tp:taxon-name><tp:taxon-name-part taxon-name-part-type="genus">Megaselia</tp:taxon-name-part> <tp:taxon-name-part taxon-name-part-type="species">losangelensis</tp:taxon-name-part></tp:taxon-name></italic></bold>
            </td><td rowspan="1" colspan="1">
              <bold><italic><tp:taxon-name><tp:taxon-name-part taxon-name-part-type="genus">Megaselia</tp:taxon-name-part> <tp:taxon-name-part taxon-name-part-type="species">phyllissunae</tp:taxon-name-part></tp:taxon-name></italic></bold>
            </td></tr><tr><td rowspan="1" colspan="1">
              <bold>Head</bold>
            </td><td rowspan="1" colspan="1"/><td rowspan="1" colspan="1"/><td rowspan="1" colspan="1"/><td rowspan="1" colspan="1"/><td rowspan="1" colspan="1"/><td rowspan="1" colspan="1"/></tr><tr><td rowspan="1" colspan="1">SA ratio</td><td rowspan="1" colspan="1">0.46</td><td rowspan="1" colspan="1">0.77</td><td rowspan="1" colspan="1">0.65</td><td rowspan="1" colspan="1">0.49-0.59</td><td rowspan="1" colspan="1">0.80</td><td rowspan="1" colspan="1">0.47</td></tr><tr><td rowspan="1" colspan="1">VIF position</td><td rowspan="1" colspan="1">normal</td><td rowspan="1" colspan="1">normal</td><td rowspan="1" colspan="1">normal</td><td rowspan="1" colspan="1">normal</td><td rowspan="1" colspan="1">normal*</td><td rowspan="1" colspan="1">normal</td></tr><tr><td rowspan="1" colspan="1">SPS vesicles</td><td rowspan="1" colspan="1">absent</td><td rowspan="1" colspan="1">present</td><td rowspan="1" colspan="1">absent</td><td rowspan="1" colspan="1">absent</td><td rowspan="1" colspan="1">absent</td><td rowspan="1" colspan="1">absent</td></tr><tr><td rowspan="1" colspan="1">Palpal setae length</td><td rowspan="1" colspan="1">long</td><td rowspan="1" colspan="1">long</td><td rowspan="1" colspan="1">long</td><td rowspan="1" colspan="1">long</td><td rowspan="1" colspan="1">long</td><td rowspan="1" colspan="1">long</td></tr><tr><td rowspan="1" colspan="1">Labellum spinosity</td><td rowspan="1" colspan="1">spinose</td><td rowspan="1" colspan="1">spinose (sparse)</td><td rowspan="1" colspan="1">spinose</td><td rowspan="1" colspan="1">spinose (dense)</td><td rowspan="1" colspan="1">not</td><td rowspan="1" colspan="1">spinose</td></tr><tr><td rowspan="1" colspan="1">
              <bold>Thorax</bold>
            </td><td rowspan="1" colspan="1"/><td rowspan="1" colspan="1"/><td rowspan="1" colspan="1"/><td rowspan="1" colspan="1"/><td rowspan="1" colspan="1"/><td rowspan="1" colspan="1"/></tr><tr><td rowspan="1" colspan="1">Anepisternum</td><td rowspan="1" colspan="1">bare</td><td rowspan="1" colspan="1">bare</td><td rowspan="1" colspan="1">bare</td><td rowspan="1" colspan="1">bare</td><td rowspan="1" colspan="1">bare</td><td rowspan="1" colspan="1">bare</td></tr><tr><td rowspan="1" colspan="1">Relative halter color</td><td rowspan="1" colspan="1">lighter</td><td rowspan="1" colspan="1">lighter</td><td rowspan="1" colspan="1">lighter</td><td rowspan="1" colspan="1">lighter</td><td rowspan="1" colspan="1">lighter (white)</td><td rowspan="1" colspan="1">lighter</td></tr><tr><td rowspan="1" colspan="1"># NP setae</td><td rowspan="1" colspan="1">2</td><td rowspan="1" colspan="1">2</td><td rowspan="1" colspan="1">2</td><td rowspan="1" colspan="1">2</td><td rowspan="1" colspan="1">2</td><td rowspan="1" colspan="1">2</td></tr><tr><td rowspan="1" colspan="1">NP cleft</td><td rowspan="1" colspan="1">absent</td><td rowspan="1" colspan="1">present (small)</td><td rowspan="1" colspan="1">absent</td><td rowspan="1" colspan="1">absent</td><td rowspan="1" colspan="1">present (short)</td><td rowspan="1" colspan="1">absent</td></tr><tr><td rowspan="1" colspan="1">Scutellar setae</td><td rowspan="1" colspan="1">2+2</td><td rowspan="1" colspan="1">2+2</td><td rowspan="1" colspan="1">2+2</td><td rowspan="1" colspan="1">2+2</td><td rowspan="1" colspan="1">2+2</td><td rowspan="1" colspan="1">2+2</td></tr><tr><td rowspan="1" colspan="1">
              <bold>Leg</bold>
            </td><td rowspan="1" colspan="1"/><td rowspan="1" colspan="1"/><td rowspan="1" colspan="1"/><td rowspan="1" colspan="1"/><td rowspan="1" colspan="1"/><td rowspan="1" colspan="1"/></tr><tr><td rowspan="1" colspan="1">ts1 palisade</td><td rowspan="1" colspan="1">1-4</td><td rowspan="1" colspan="1">1-5 (5&gt;4)</td><td rowspan="1" colspan="1">1-3 (fades out)</td><td rowspan="1" colspan="1">1-4</td><td rowspan="1" colspan="1">1-4</td><td rowspan="1" colspan="1">1-4</td></tr><tr><td rowspan="1" colspan="1">t2 palisade</td><td rowspan="1" colspan="1">0.74</td><td rowspan="1" colspan="1">0.6</td><td rowspan="1" colspan="1">0.8</td><td rowspan="1" colspan="1">0.75</td><td rowspan="1" colspan="1">0.80</td><td rowspan="1" colspan="1">0.75</td></tr><tr><td rowspan="1" colspan="1">t3 comb bifurcate</td><td rowspan="1" colspan="1">absent</td><td rowspan="1" colspan="1">absent</td><td rowspan="1" colspan="1">absent</td><td rowspan="1" colspan="1">absent</td><td rowspan="1" colspan="1">absent</td><td rowspan="1" colspan="1">absent</td></tr><tr><td rowspan="1" colspan="1">t3 setulae</td><td rowspan="1" colspan="1">PD</td><td rowspan="1" colspan="1">PD</td><td rowspan="1" colspan="1">PD</td><td rowspan="1" colspan="1">PD</td><td rowspan="1" colspan="1">PD</td><td rowspan="1" colspan="1">PD</td></tr><tr><td rowspan="1" colspan="1">f3 basal setae</td><td rowspan="1" colspan="1">f3&gt;AV</td><td rowspan="1" colspan="1">f3&gt;AV</td><td rowspan="1" colspan="1">f3&gt;AV</td><td rowspan="1" colspan="1">f3&lt;AV</td><td rowspan="1" colspan="1">f3&gt;AV</td><td rowspan="1" colspan="1">f3&gt;AV</td></tr><tr><td rowspan="1" colspan="1">f3 basal setae differentiation</td><td rowspan="1" colspan="1">absent</td><td rowspan="1" colspan="1">absent</td><td rowspan="1" colspan="1">absent</td><td rowspan="1" colspan="1">present(+/- 8 curved)</td><td rowspan="1" colspan="1">absent</td><td rowspan="1" colspan="1">present(+/- 8 curved)</td></tr><tr><td rowspan="1" colspan="1">
              <bold>Wing</bold>
            </td><td rowspan="1" colspan="1"/><td rowspan="1" colspan="1"/><td rowspan="1" colspan="1"/><td rowspan="1" colspan="1"/><td rowspan="1" colspan="1"/><td rowspan="1" colspan="1"/></tr><tr><td rowspan="1" colspan="1">Wing Length (mm)</td><td rowspan="1" colspan="1">1.58</td><td rowspan="1" colspan="1">1.1</td><td rowspan="1" colspan="1">1.58-1.59</td><td rowspan="1" colspan="1">1.73</td><td rowspan="1" colspan="1">1.36</td><td rowspan="1" colspan="1">1.67</td></tr><tr><td rowspan="1" colspan="1">Subcosta</td><td rowspan="1" colspan="1">free</td><td rowspan="1" colspan="1">free</td><td rowspan="1" colspan="1">free</td><td rowspan="1" colspan="1">free</td><td rowspan="1" colspan="1">free (faint)</td><td rowspan="1" colspan="1">free</td></tr><tr><td rowspan="1" colspan="1">R seta</td><td rowspan="1" colspan="1">long (&gt;3x vein)</td><td rowspan="1" colspan="1">long (~2x)</td><td rowspan="1" colspan="1">long (&gt;3x vein)</td><td rowspan="1" colspan="1">short-long</td><td rowspan="1" colspan="1">long (4x+)</td><td rowspan="1" colspan="1">long (3x vein)</td></tr><tr><td rowspan="1" colspan="1">R2+3</td><td rowspan="1" colspan="1">present</td><td rowspan="1" colspan="1">present</td><td rowspan="1" colspan="1">present</td><td rowspan="1" colspan="1">present</td><td rowspan="1" colspan="1">present</td><td rowspan="1" colspan="1">present</td></tr><tr><td rowspan="1" colspan="1">Costal index</td><td rowspan="1" colspan="1">0.32-0.36</td><td rowspan="1" colspan="1">0.34-0.35</td><td rowspan="1" colspan="1">0.35-0.36</td><td rowspan="1" colspan="1">0.38-0.41</td><td rowspan="1" colspan="1">0.41</td><td rowspan="1" colspan="1">0.38</td></tr><tr><td rowspan="1" colspan="1">Costal ratios</td><td rowspan="1" colspan="1">4.7: 1.5: 1</td><td rowspan="1" colspan="1">4.0: 1.2: 1</td><td rowspan="1" colspan="1">4.95: 1.73: 1</td><td rowspan="1" colspan="1">3.5: 1.75: 1</td><td rowspan="1" colspan="1">3.68: 1.66: 1</td><td rowspan="1" colspan="1">3.5: 1.8: 1</td></tr><tr><td rowspan="1" colspan="1">Costal setae length (mm)</td><td rowspan="1" colspan="1">0.09</td><td rowspan="1" colspan="1">0.05</td><td rowspan="1" colspan="1">0.07</td><td rowspan="1" colspan="1">0.09</td><td rowspan="1" colspan="1">0.06</td><td rowspan="1" colspan="1">0.11</td></tr><tr><td rowspan="1" colspan="1">Number alular setae</td><td rowspan="1" colspan="1">3</td><td rowspan="1" colspan="1">2-3</td><td rowspan="1" colspan="1">2</td><td rowspan="1" colspan="1">2-4</td><td rowspan="1" colspan="1">2</td><td rowspan="1" colspan="1">2</td></tr><tr><td rowspan="1" colspan="1">Alular setae length (mm)</td><td rowspan="1" colspan="1">0.11</td><td rowspan="1" colspan="1">0.08</td><td rowspan="1" colspan="1">0.1</td><td rowspan="1" colspan="1">0.10-0.11</td><td rowspan="1" colspan="1">0.08</td><td rowspan="1" colspan="1">0.13</td></tr><tr><td rowspan="1" colspan="1">Wing color</td><td rowspan="1" colspan="1">lightly infuscated/ clear</td><td rowspan="1" colspan="1">lightly infuscated/ clear</td><td rowspan="1" colspan="1">lightly infuscated/ clear</td><td rowspan="1" colspan="1">lightly infuscated/ clear</td><td rowspan="1" colspan="1">lightly infuscated/ clear</td><td rowspan="1" colspan="1">lightly infuscated/ clear</td></tr><tr><td rowspan="1" colspan="1">
              <bold>Genitalia</bold>
            </td><td rowspan="1" colspan="1"/><td rowspan="1" colspan="1"/><td rowspan="1" colspan="1"/><td rowspan="1" colspan="1"/><td rowspan="1" colspan="1"/><td rowspan="1" colspan="1"/></tr><tr><td rowspan="1" colspan="1">AT length</td><td rowspan="1" colspan="1">AT&lt;E</td><td rowspan="1" colspan="1">AT+/-E</td><td rowspan="1" colspan="1">AT+/-E</td><td rowspan="1" colspan="1">AT+/-E</td><td rowspan="1" colspan="1">AT&gt;=E</td><td rowspan="1" colspan="1">AT+/-E</td></tr><tr><td rowspan="1" colspan="1">E setation</td><td rowspan="1" colspan="1">hairs</td><td rowspan="1" colspan="1">hairs</td><td rowspan="1" colspan="1">hairs</td><td rowspan="1" colspan="1">hairs</td><td rowspan="1" colspan="1">hairs</td><td rowspan="1" colspan="1">hairs</td></tr><tr><td rowspan="1" colspan="1">General Remarks</td><td rowspan="1" colspan="1"/><td rowspan="1" colspan="1"/><td rowspan="1" colspan="1"/><td rowspan="1" colspan="1"/><td rowspan="1" colspan="1">*VFO high, upper SA wider than PO</td><td rowspan="1" colspan="1"/></tr></tbody></table></table-wrap><fig id="F2488016" position="float" orientation="portrait"><label>Figure 1.</label><caption><p>Habitus images (left lateral). a. <italic><tp:taxon-name><tp:taxon-name-part taxon-name-part-type="genus">Megaselia</tp:taxon-name-part> <tp:taxon-name-part taxon-name-part-type="species">baileyae</tp:taxon-name-part></tp:taxon-name></italic>. b. <italic><tp:taxon-name><tp:taxon-name-part taxon-name-part-type="genus">Megaselia</tp:taxon-name-part> <tp:taxon-name-part taxon-name-part-type="species">friedrichae</tp:taxon-name-part></tp:taxon-name></italic>. c. <italic><tp:taxon-name><tp:taxon-name-part taxon-name-part-type="genus">Megaselia</tp:taxon-name-part> <tp:taxon-name-part taxon-name-part-type="species">gonzalezorum</tp:taxon-name-part></tp:taxon-name></italic>. d. <italic><tp:taxon-name><tp:taxon-name-part taxon-name-part-type="genus">Megaselia</tp:taxon-name-part> <tp:taxon-name-part taxon-name-part-type="species">joanneae</tp:taxon-name-part></tp:taxon-name></italic>. e. <italic><tp:taxon-name><tp:taxon-name-part taxon-name-part-type="genus">Megaselia</tp:taxon-name-part> <tp:taxon-name-part taxon-name-part-type="species">losangelensis</tp:taxon-name-part></tp:taxon-name></italic>. f. <italic><tp:taxon-name><tp:taxon-name-part taxon-name-part-type="genus">Megaselia</tp:taxon-name-part> <tp:taxon-name-part taxon-name-part-type="species">phyllissunae</tp:taxon-name-part></tp:taxon-name></italic>. g. <italic><tp:taxon-name><tp:taxon-name-part taxon-name-part-type="genus">Megaselia</tp:taxon-name-part> <tp:taxon-name-part taxon-name-part-type="species">pongsaiae</tp:taxon-name-part></tp:taxon-name></italic>. h. <italic><tp:taxon-name><tp:taxon-name-part taxon-name-part-type="genus">Megaselia</tp:taxon-name-part> <tp:taxon-name-part taxon-name-part-type="species">shatesae</tp:taxon-name-part></tp:taxon-name></italic>. i. <italic><tp:taxon-name><tp:taxon-name-part taxon-name-part-type="genus">Megaselia</tp:taxon-name-part> <tp:taxon-name-part taxon-name-part-type="species">stoakesi</tp:taxon-name-part></tp:taxon-name></italic>.</p></caption><graphic xmlns:xlink="http://www.w3.org/1999/xlink" xlink:href="biodiversity_data_journal-4-e7756-g001.jpg" position="float" id="oo_71462.jpg" orientation="portrait" xlink:type="simple"/></fig><fig id="F2488026" position="float" orientation="portrait"><label>Figure 3.</label><caption><p>Right wing, dorsal. a. <italic><tp:taxon-name><tp:taxon-name-part taxon-name-part-type="genus">Megaselia</tp:taxon-name-part> <tp:taxon-name-part taxon-name-part-type="species">baileyae</tp:taxon-name-part></tp:taxon-name></italic>. b. <italic><tp:taxon-name><tp:taxon-name-part taxon-name-part-type="genus">Megaselia</tp:taxon-name-part> <tp:taxon-name-part taxon-name-part-type="species">friedrichae</tp:taxon-name-part></tp:taxon-name></italic>. c. <italic><tp:taxon-name><tp:taxon-name-part taxon-name-part-type="genus">Megaselia</tp:taxon-name-part> <tp:taxon-name-part taxon-name-part-type="species">gonzalezorum</tp:taxon-name-part></tp:taxon-name></italic>. d. <italic><tp:taxon-name><tp:taxon-name-part taxon-name-part-type="genus">Megaselia</tp:taxon-name-part> <tp:taxon-name-part taxon-name-part-type="species">joanneae</tp:taxon-name-part></tp:taxon-name></italic>. e. <italic><tp:taxon-name><tp:taxon-name-part taxon-name-part-type="genus">Megaselia</tp:taxon-name-part> <tp:taxon-name-part taxon-name-part-type="species">losangelensis</tp:taxon-name-part></tp:taxon-name></italic>. f. <italic><tp:taxon-name><tp:taxon-name-part taxon-name-part-type="genus">Megaselia</tp:taxon-name-part> <tp:taxon-name-part taxon-name-part-type="species">phyllissunae</tp:taxon-name-part></tp:taxon-name></italic>. g. <italic><tp:taxon-name><tp:taxon-name-part taxon-name-part-type="genus">Megaselia</tp:taxon-name-part> <tp:taxon-name-part taxon-name-part-type="species">pongsaiae</tp:taxon-name-part></tp:taxon-name></italic>. h. <italic><tp:taxon-name><tp:taxon-name-part taxon-name-part-type="genus">Megaselia</tp:taxon-name-part> <tp:taxon-name-part taxon-name-part-type="species">shatesae</tp:taxon-name-part></tp:taxon-name></italic>. i. <italic><tp:taxon-name><tp:taxon-name-part taxon-name-part-type="genus">Megaselia</tp:taxon-name-part> <tp:taxon-name-part taxon-name-part-type="species">stoakesi</tp:taxon-name-part></tp:taxon-name></italic>. j. <italic><tp:taxon-name><tp:taxon-name-part taxon-name-part-type="genus">Megaselia</tp:taxon-name-part> <tp:taxon-name-part taxon-name-part-type="species">studentorum</tp:taxon-name-part></tp:taxon-name></italic>. k. <italic><tp:taxon-name><tp:taxon-name-part taxon-name-part-type="genus">Megaselia</tp:taxon-name-part> <tp:taxon-name-part taxon-name-part-type="species">voluntariorum</tp:taxon-name-part></tp:taxon-name></italic>. l. <italic><tp:taxon-name><tp:taxon-name-part taxon-name-part-type="genus">Megaselia</tp:taxon-name-part> <tp:taxon-name-part taxon-name-part-type="species">wongae</tp:taxon-name-part></tp:taxon-name></italic>.</p></caption><graphic xmlns:xlink="http://www.w3.org/1999/xlink" xlink:href="biodiversity_data_journal-4-e7756-g003.jpg" position="float" id="oo_71551.jpg" orientation="portrait" xlink:type="simple"/></fig><fig id="F2488028" position="float" orientation="portrait"><label>Figure 4.</label><caption><p>Male genitalia, left lateral. a. <italic><tp:taxon-name><tp:taxon-name-part taxon-name-part-type="genus">Megaselia</tp:taxon-name-part> <tp:taxon-name-part taxon-name-part-type="species">baileyae</tp:taxon-name-part></tp:taxon-name></italic>. b. <italic><tp:taxon-name><tp:taxon-name-part taxon-name-part-type="genus">Megaselia</tp:taxon-name-part> <tp:taxon-name-part taxon-name-part-type="species">friedrichae</tp:taxon-name-part></tp:taxon-name></italic>. c. <italic><tp:taxon-name><tp:taxon-name-part taxon-name-part-type="genus">Megaselia</tp:taxon-name-part> <tp:taxon-name-part taxon-name-part-type="species">gonzalezorum</tp:taxon-name-part></tp:taxon-name></italic>. d. <italic><tp:taxon-name><tp:taxon-name-part taxon-name-part-type="genus">Megaselia</tp:taxon-name-part> <tp:taxon-name-part taxon-name-part-type="species">joanneae</tp:taxon-name-part></tp:taxon-name></italic>. e. <italic><tp:taxon-name><tp:taxon-name-part taxon-name-part-type="genus">Megaselia</tp:taxon-name-part> <tp:taxon-name-part taxon-name-part-type="species">losangelensis</tp:taxon-name-part></tp:taxon-name></italic>. f. <italic><tp:taxon-name><tp:taxon-name-part taxon-name-part-type="genus">Megaselia</tp:taxon-name-part> <tp:taxon-name-part taxon-name-part-type="species">phyllissunae</tp:taxon-name-part></tp:taxon-name></italic>.</p></caption><graphic xmlns:xlink="http://www.w3.org/1999/xlink" xlink:href="biodiversity_data_journal-4-e7756-g004.jpg" position="float" id="oo_83527.jpg" orientation="portrait" xlink:type="simple"/></fig></tp:treatment-sec><ref-list><ref id="B2488218"><element-citation xmlns:xlink="http://www.w3.org/1999/xlink" publication-type="chapter" xlink:type="simple"><person-group person-group-type="author"><name name-style="western"><surname>Borgmeier</surname><given-names>T.</given-names></name></person-group><year>1966</year><chapter-title>Revision of the North American phorid flies. Part III. The species of the genus <italic><tp:taxon-name><tp:taxon-name-part taxon-name-part-type="genus">Megaselia</tp:taxon-name-part></tp:taxon-name></italic>, subgenus <italic><tp:taxon-name><tp:taxon-name-part taxon-name-part-type="genus">Megaselia</tp:taxon-name-part></tp:taxon-name></italic>.</chapter-title><source>Studia Entomologica 8</source></element-citation></ref><ref id="B2488300"><element-citation xmlns:xlink="http://www.w3.org/1999/xlink" publication-type="article" xlink:type="simple"><person-group person-group-type="author"><name name-style="western"><surname>Hartop</surname><given-names>E. A.</given-names></name><name name-style="western"><surname>Wong</surname><given-names>M. A.</given-names></name><name name-style="western"><surname>Eiseman</surname><given-names>C. S.</given-names></name></person-group><year>2016</year><article-title>Material from The BioSCAN Project in Los Angeles (California: USA) yields another new species and leads to clarity for two confused type series of <italic><tp:taxon-name><tp:taxon-name-part taxon-name-part-type="genus">Megaselia</tp:taxon-name-part></tp:taxon-name></italic> Rondani (<tp:taxon-name><tp:taxon-name-part taxon-name-part-type="order">Diptera</tp:taxon-name-part></tp:taxon-name>: <tp:taxon-name><tp:taxon-name-part taxon-name-part-type="family">Phoridae</tp:taxon-name-part></tp:taxon-name>).</article-title><source>Proceedings of the Entomological Society of Washington</source><volume>118</volume><issue>1</issue><fpage>93</fpage><lpage>100</lpage><pub-id pub-id-type="doi">10.4289/0013-8797.118.1.93</pub-id></element-citation></ref></ref-list></tp:taxon-treatment>
