# Supplementary material for: Flies from L.A., The Sequel: A further twelve new species of Megaselia (Diptera: Phoridae) from the BioSCAN Project in Los Angeles (California, USA)
Source: Biodivers Data J. 2016 Apr 14;(4):e7756. doi: 10.3897/BDJ.4.e7756 (PMC4867692; doi:10.3897/BDJ.4.e7756)
Supplement: XML Treatment for Megaselia voluntariorum [file BDJ.4.e7756-treatment11.xml]

<!DOCTYPE tp:taxon-treatment
  PUBLIC "-//TaxonX//DTD Taxonomic Treatment Publishing DTD v0 20100105//EN" "tax-treatment-NSO.dtd">
<tp:taxon-treatment xmlns:tp="http://www.plazi.org/taxpub"><tp:treatment-meta><mixed-citation publication-type="journal"><person-group><name><surname>Hartop</surname><given-names>Emily A.</given-names></name><name><surname>Brown</surname><given-names>Brian V.</given-names></name><name><surname>Disney</surname><given-names>R. Henry L.</given-names></name></person-group><article-title>Flies from L.A., The Sequel: A further twelve new species of <italic><tp:taxon-name><tp:taxon-name-part taxon-name-part-type="genus">Megaselia</tp:taxon-name-part></tp:taxon-name></italic> (<tp:taxon-name><tp:taxon-name-part taxon-name-part-type="order">Diptera</tp:taxon-name-part></tp:taxon-name>: <tp:taxon-name><tp:taxon-name-part taxon-name-part-type="family">Phoridae</tp:taxon-name-part></tp:taxon-name>) from the BioSCAN Project in Los Angeles (California, USA)</article-title><source>Biodivers Data J</source><day>14</day><month>4</month><year>2016</year><volume>2016</volume><issue>4</issue><pub-id pub-id-type="doi">10.3897/BDJ.4.e7756</pub-id></mixed-citation></tp:treatment-meta><tp:nomenclature><tp:taxon-name><tp:taxon-name-part taxon-name-part-type="genus">Megaselia</tp:taxon-name-part> <tp:taxon-name-part taxon-name-part-type="species">voluntariorum</tp:taxon-name-part><object-id xmlns:xlink="http://www.w3.org/1999/xlink" content-type="zoobank" xlink:type="simple" object-id-type="ZooBank">urn:lsid:zoobank.org:act:FD866146-AA4D-4BE9-8490-09ED7BD87C00</object-id></tp:taxon-name><tp:taxon-authority>Hartop, Brown, &amp; Disney 2016</tp:taxon-authority><tp:taxon-status xmlns:xlink="http://www.w3.org/1999/xlink" xlink:type="simple">sp. n.</tp:taxon-status></tp:nomenclature><tp:treatment-sec sec-type="materials"><title>Materials</title><list list-type="alpha-lower" list-content="occurrences"><list-item><p><bold>Type status:</bold> <named-content xmlns:xlink="http://www.w3.org/1999/xlink" content-type="dwc:typeStatus" xlink:type="simple">Holotype</named-content>. <bold>Occurrence:</bold> catalogNumber: <named-content xmlns:xlink="http://www.w3.org/1999/xlink" content-type="dwc:catalogNumber" xlink:type="simple">322040</named-content>; recordedBy: <named-content xmlns:xlink="http://www.w3.org/1999/xlink" content-type="dwc:recordedBy" xlink:type="simple">Hoffman</named-content>; individualCount: <named-content xmlns:xlink="http://www.w3.org/1999/xlink" content-type="dwc:individualCount" xlink:type="simple">1</named-content>; sex: <named-content xmlns:xlink="http://www.w3.org/1999/xlink" content-type="dwc:sex" xlink:type="simple">male</named-content>; lifeStage: <named-content xmlns:xlink="http://www.w3.org/1999/xlink" content-type="dwc:lifeStage" xlink:type="simple">adult</named-content>; <bold>Taxon:</bold> kingdom: <named-content xmlns:xlink="http://www.w3.org/1999/xlink" content-type="dwc:kingdom" xlink:type="simple"><tp:taxon-name><tp:taxon-name-part taxon-name-part-type="kingdom">Animalia</tp:taxon-name-part></tp:taxon-name></named-content>; phylum: <named-content xmlns:xlink="http://www.w3.org/1999/xlink" content-type="dwc:phylum" xlink:type="simple"><tp:taxon-name><tp:taxon-name-part taxon-name-part-type="phylum">Arthropoda</tp:taxon-name-part></tp:taxon-name></named-content>; class: <named-content xmlns:xlink="http://www.w3.org/1999/xlink" content-type="dwc:class" xlink:type="simple"><tp:taxon-name><tp:taxon-name-part taxon-name-part-type="class">Insecta</tp:taxon-name-part></tp:taxon-name></named-content>; order: <named-content xmlns:xlink="http://www.w3.org/1999/xlink" content-type="dwc:order" xlink:type="simple"><tp:taxon-name><tp:taxon-name-part taxon-name-part-type="order">Diptera</tp:taxon-name-part></tp:taxon-name></named-content>; family: <named-content xmlns:xlink="http://www.w3.org/1999/xlink" content-type="dwc:family" xlink:type="simple"><tp:taxon-name><tp:taxon-name-part taxon-name-part-type="family">Phoridae</tp:taxon-name-part></tp:taxon-name></named-content>; genus: <named-content xmlns:xlink="http://www.w3.org/1999/xlink" content-type="dwc:genus" xlink:type="simple"><tp:taxon-name><tp:taxon-name-part taxon-name-part-type="genus">Megaselia</tp:taxon-name-part></tp:taxon-name></named-content>; specificEpithet: <named-content xmlns:xlink="http://www.w3.org/1999/xlink" content-type="dwc:specificEpithet" xlink:type="simple"><tp:taxon-name><tp:taxon-name-part taxon-name-part-type="species">voluntariorum</tp:taxon-name-part></tp:taxon-name></named-content>; scientificNameAuthorship: <named-content xmlns:xlink="http://www.w3.org/1999/xlink" content-type="dwc:scientificNameAuthorship" xlink:type="simple">Hartop, Brown, &amp; Disney</named-content>; <bold>Location:</bold> country: <named-content xmlns:xlink="http://www.w3.org/1999/xlink" content-type="dwc:country" xlink:type="simple">USA</named-content>; stateProvince: <named-content xmlns:xlink="http://www.w3.org/1999/xlink" content-type="dwc:stateProvince" xlink:type="simple">California</named-content>; municipality: <named-content xmlns:xlink="http://www.w3.org/1999/xlink" content-type="dwc:municipality" xlink:type="simple">Los Angeles</named-content>; locality: <named-content xmlns:xlink="http://www.w3.org/1999/xlink" content-type="dwc:locality" xlink:type="simple">Glendale</named-content>; <bold>Event:</bold> samplingProtocol: <named-content xmlns:xlink="http://www.w3.org/1999/xlink" content-type="dwc:samplingProtocol" xlink:type="simple">Malaise trap</named-content>; verbatimEventDate: <named-content xmlns:xlink="http://www.w3.org/1999/xlink" content-type="dwc:verbatimEventDate" xlink:type="simple">31.V-7.VI.2014</named-content>; <bold>Record Level:</bold> institutionCode: <named-content xmlns:xlink="http://www.w3.org/1999/xlink" content-type="dwc:institutionCode" xlink:type="simple">LACM</named-content>; collectionCode: <named-content xmlns:xlink="http://www.w3.org/1999/xlink" content-type="dwc:collectionCode" xlink:type="simple">ENT</named-content></p></list-item></list></tp:treatment-sec><tp:treatment-sec sec-type="Description"><title>Description</title><p>See description Table <xref ref-type="table" rid="T3133650">2</xref> and Fig. <xref ref-type="fig" rid="F2488018">2</xref>b, Fig. <xref ref-type="fig" rid="F2488026">3</xref>k, Fig. <xref ref-type="fig" rid="F2488030">5</xref>e.</p></tp:treatment-sec><tp:treatment-sec sec-type="Diagnosis"><title>Diagnosis</title><p>Male. In the group VIII key of <xref ref-type="bibr" rid="B2488218">Borgmeier (1966)</xref>, <italic><tp:taxon-name><tp:taxon-name-part taxon-name-part-type="genus">M.</tp:taxon-name-part> <tp:taxon-name-part taxon-name-part-type="species">voluntariorum</tp:taxon-name-part></tp:taxon-name></italic> keys to couplet 19. At this couplet, <italic><tp:taxon-name><tp:taxon-name-part taxon-name-part-type="genus">M.</tp:taxon-name-part> <tp:taxon-name-part taxon-name-part-type="species">perplexa</tp:taxon-name-part></tp:taxon-name></italic> Malloch is described only from the female and thus ruled out, and <italic><tp:taxon-name><tp:taxon-name-part taxon-name-part-type="genus">M.</tp:taxon-name-part> <tp:taxon-name-part taxon-name-part-type="species">polyporicola</tp:taxon-name-part></tp:taxon-name></italic> lacks a seta at the base of R on the wing, while <italic><tp:taxon-name><tp:taxon-name-part taxon-name-part-type="genus">M.</tp:taxon-name-part> <tp:taxon-name-part taxon-name-part-type="species">voluntariorum</tp:taxon-name-part></tp:taxon-name></italic> has a short seta. Compared to other <italic><tp:taxon-name><tp:taxon-name-part taxon-name-part-type="genus">Megaselia</tp:taxon-name-part></tp:taxon-name></italic> from the Los Angeles area with a complete subcosta, <italic><tp:taxon-name><tp:taxon-name-part taxon-name-part-type="genus">M.</tp:taxon-name-part> <tp:taxon-name-part taxon-name-part-type="species">voluntariorum</tp:taxon-name-part></tp:taxon-name></italic> has a short wing (just over 1mm) and short costal index (0.38).</p></tp:treatment-sec><tp:treatment-sec sec-type="Etymology"><title>Etymology</title><p>Named in honor of the many people that have, are, and will volunteer for the BioSCAN project. These volunteers are critical to our operation, and have contributed to everything from public outreach in the NHM Nature Lab to specialized work on phorid flies.</p></tp:treatment-sec><tp:treatment-sec sec-type="Distribution"><title>Distribution</title><p>Los Angeles, California (USA).</p></tp:treatment-sec><tp:treatment-sec sec-type="Biology"><title>Biology</title><p>Unknown.</p></tp:treatment-sec><tp:treatment-sec><!--Section generated to contain objects referenced in tp:taxon-treatment.--><table-wrap id="T3133650" position="float" orientation="portrait"><label>Table 2.</label><caption><p>Species descriptions, <italic><tp:taxon-name><tp:taxon-name-part taxon-name-part-type="genus">M.</tp:taxon-name-part> <tp:taxon-name-part taxon-name-part-type="species">pongsaiae</tp:taxon-name-part></tp:taxon-name></italic> - <italic><tp:taxon-name><tp:taxon-name-part taxon-name-part-type="genus">M.</tp:taxon-name-part> <tp:taxon-name-part taxon-name-part-type="species">wongae</tp:taxon-name-part></tp:taxon-name></italic>. Character remarks in parentheses, general remarks in last row.</p></caption><table rules="all" border="1"><tbody><tr><td rowspan="1" colspan="1"/><td rowspan="1" colspan="1">
              <bold><italic><tp:taxon-name><tp:taxon-name-part taxon-name-part-type="genus">Megaselia</tp:taxon-name-part> <tp:taxon-name-part taxon-name-part-type="species">pongsaiae</tp:taxon-name-part></tp:taxon-name></italic></bold>
            </td><td rowspan="1" colspan="1">
              <bold><italic><tp:taxon-name><tp:taxon-name-part taxon-name-part-type="genus">Megaselia</tp:taxon-name-part> <tp:taxon-name-part taxon-name-part-type="species">shatesae</tp:taxon-name-part></tp:taxon-name></italic></bold>
            </td><td rowspan="1" colspan="1">
              <bold><italic><tp:taxon-name><tp:taxon-name-part taxon-name-part-type="genus">Megaselia</tp:taxon-name-part> <tp:taxon-name-part taxon-name-part-type="species">stoakesi</tp:taxon-name-part></tp:taxon-name></italic></bold>
            </td><td rowspan="1" colspan="1">
              <bold><italic><tp:taxon-name><tp:taxon-name-part taxon-name-part-type="genus">Megaselia</tp:taxon-name-part> <tp:taxon-name-part taxon-name-part-type="species">studentorum</tp:taxon-name-part></tp:taxon-name></italic></bold>
            </td><td rowspan="1" colspan="1">
              <bold><italic><tp:taxon-name><tp:taxon-name-part taxon-name-part-type="genus">Megaselia</tp:taxon-name-part> <tp:taxon-name-part taxon-name-part-type="species">voluntariorum</tp:taxon-name-part></tp:taxon-name></italic></bold>
            </td><td rowspan="1" colspan="1">
              <bold><italic><tp:taxon-name><tp:taxon-name-part taxon-name-part-type="genus">Megaselia</tp:taxon-name-part> <tp:taxon-name-part taxon-name-part-type="species">wongae</tp:taxon-name-part></tp:taxon-name></italic></bold>
            </td></tr><tr><td rowspan="1" colspan="1">
              <bold>Head</bold>
            </td><td rowspan="1" colspan="1"/><td rowspan="1" colspan="1"/><td rowspan="1" colspan="1"/><td rowspan="1" colspan="1"/><td rowspan="1" colspan="1"/><td rowspan="1" colspan="1"/></tr><tr><td rowspan="1" colspan="1">SA ratio</td><td rowspan="1" colspan="1">0.43</td><td rowspan="1" colspan="1">0.71</td><td rowspan="1" colspan="1">0.90</td><td rowspan="1" colspan="1">0.90</td><td rowspan="1" colspan="1">unequal*</td><td rowspan="1" colspan="1">0.76</td></tr><tr><td rowspan="1" colspan="1">VIF position</td><td rowspan="1" colspan="1">normal</td><td rowspan="1" colspan="1">normal</td><td rowspan="1" colspan="1">normal</td><td rowspan="1" colspan="1">normal</td><td rowspan="1" colspan="1">normal**</td><td rowspan="1" colspan="1">normal</td></tr><tr><td rowspan="1" colspan="1">SPS vesicles</td><td rowspan="1" colspan="1">absent</td><td rowspan="1" colspan="1">PP too dark to tell</td><td rowspan="1" colspan="1">absent</td><td rowspan="1" colspan="1">may be present</td><td rowspan="1" colspan="1">absent</td><td rowspan="1" colspan="1">may be present</td></tr><tr><td rowspan="1" colspan="1">Palpal setae length</td><td rowspan="1" colspan="1">long</td><td rowspan="1" colspan="1">long</td><td rowspan="1" colspan="1">long</td><td rowspan="1" colspan="1">long</td><td rowspan="1" colspan="1">long</td><td rowspan="1" colspan="1">long</td></tr><tr><td rowspan="1" colspan="1">Labellum spinosity</td><td rowspan="1" colspan="1">spinose (dense)</td><td rowspan="1" colspan="1">not</td><td rowspan="1" colspan="1">not</td><td rowspan="1" colspan="1">not</td><td rowspan="1" colspan="1">not</td><td rowspan="1" colspan="1">spinose (sparse)</td></tr><tr><td rowspan="1" colspan="1">
              <bold>Thorax</bold>
            </td><td rowspan="1" colspan="1"/><td rowspan="1" colspan="1"/><td rowspan="1" colspan="1"/><td rowspan="1" colspan="1"/><td rowspan="1" colspan="1"/><td rowspan="1" colspan="1"/></tr><tr><td rowspan="1" colspan="1">Anepisternum</td><td rowspan="1" colspan="1">bare</td><td rowspan="1" colspan="1">bare</td><td rowspan="1" colspan="1">6-10 setae, 2 2x others</td><td rowspan="1" colspan="1">bare</td><td rowspan="1" colspan="1">bare</td><td rowspan="1" colspan="1">bare</td></tr><tr><td rowspan="1" colspan="1">Relative halter color</td><td rowspan="1" colspan="1">same</td><td rowspan="1" colspan="1">same</td><td rowspan="1" colspan="1">same</td><td rowspan="1" colspan="1">same</td><td rowspan="1" colspan="1">same</td><td rowspan="1" colspan="1">lighter</td></tr><tr><td rowspan="1" colspan="1"># NP setae</td><td rowspan="1" colspan="1">2</td><td rowspan="1" colspan="1">2</td><td rowspan="1" colspan="1">3</td><td rowspan="1" colspan="1">2</td><td rowspan="1" colspan="1">2</td><td rowspan="1" colspan="1">2</td></tr><tr><td rowspan="1" colspan="1">NP cleft</td><td rowspan="1" colspan="1">present (long)</td><td rowspan="1" colspan="1">absent</td><td rowspan="1" colspan="1">absent</td><td rowspan="1" colspan="1">absent</td><td rowspan="1" colspan="1">absent</td><td rowspan="1" colspan="1">absent</td></tr><tr><td rowspan="1" colspan="1">Scutellar setae</td><td rowspan="1" colspan="1">2+2</td><td rowspan="1" colspan="1">2+2</td><td rowspan="1" colspan="1">2+2</td><td rowspan="1" colspan="1">2+2</td><td rowspan="1" colspan="1">2+2</td><td rowspan="1" colspan="1">2+2</td></tr><tr><td rowspan="1" colspan="1">
              <bold>Leg</bold>
            </td><td rowspan="1" colspan="1"/><td rowspan="1" colspan="1"/><td rowspan="1" colspan="1"/><td rowspan="1" colspan="1"/><td rowspan="1" colspan="1"/><td rowspan="1" colspan="1"/></tr><tr><td rowspan="1" colspan="1">ts1 palisade</td><td rowspan="1" colspan="1">1-4 (5?)</td><td rowspan="1" colspan="1">unknown</td><td rowspan="1" colspan="1">palisade cannot be determined, tarsi expanded with spinules</td><td rowspan="1" colspan="1">1-4</td><td rowspan="1" colspan="1">1-3 (fades out)</td><td rowspan="1" colspan="1">1-4</td></tr><tr><td rowspan="1" colspan="1">t2 palisade</td><td rowspan="1" colspan="1">0.67</td><td rowspan="1" colspan="1">0.67</td><td rowspan="1" colspan="1">0.63</td><td rowspan="1" colspan="1">0.62</td><td rowspan="1" colspan="1">0.57</td><td rowspan="1" colspan="1">0.67</td></tr><tr><td rowspan="1" colspan="1">t3 comb bifurcate</td><td rowspan="1" colspan="1">absent</td><td rowspan="1" colspan="1">absent</td><td rowspan="1" colspan="1">absent</td><td rowspan="1" colspan="1">absent</td><td rowspan="1" colspan="1">absent</td><td rowspan="1" colspan="1">absent</td></tr><tr><td rowspan="1" colspan="1">t3 setulae</td><td rowspan="1" colspan="1">PD</td><td rowspan="1" colspan="1">PD</td><td rowspan="1" colspan="1">PD</td><td rowspan="1" colspan="1">PD</td><td rowspan="1" colspan="1">PD</td><td rowspan="1" colspan="1">PD</td></tr><tr><td rowspan="1" colspan="1">f3 basal setae</td><td rowspan="1" colspan="1">f3&gt;AV</td><td rowspan="1" colspan="1">f3&gt;AV</td><td rowspan="1" colspan="1">f3&lt;AV</td><td rowspan="1" colspan="1">f3&gt;AV</td><td rowspan="1" colspan="1">f3+/-AV</td><td rowspan="1" colspan="1">f3&gt;AV</td></tr><tr><td rowspan="1" colspan="1">f3 basal setae differentiation</td><td rowspan="1" colspan="1">absent</td><td rowspan="1" colspan="1">present (+/- 9, curved)</td><td rowspan="1" colspan="1">present*</td><td rowspan="1" colspan="1">absent</td><td rowspan="1" colspan="1">absent</td><td rowspan="1" colspan="1">absent</td></tr><tr><td rowspan="1" colspan="1">
              <bold>Wing</bold>
            </td><td rowspan="1" colspan="1"/><td rowspan="1" colspan="1"/><td rowspan="1" colspan="1"/><td rowspan="1" colspan="1"/><td rowspan="1" colspan="1"/><td rowspan="1" colspan="1"/></tr><tr><td rowspan="1" colspan="1">Wing Length (mm)</td><td rowspan="1" colspan="1">1.5</td><td rowspan="1" colspan="1">1.9</td><td rowspan="1" colspan="1">1.65</td><td rowspan="1" colspan="1">1.55</td><td rowspan="1" colspan="1">1.09</td><td rowspan="1" colspan="1">1</td></tr><tr><td rowspan="1" colspan="1">Subcosta</td><td rowspan="1" colspan="1">free</td><td rowspan="1" colspan="1">complete</td><td rowspan="1" colspan="1">free</td><td rowspan="1" colspan="1">complete</td><td rowspan="1" colspan="1">complete</td><td rowspan="1" colspan="1">free</td></tr><tr><td rowspan="1" colspan="1">R seta</td><td rowspan="1" colspan="1">long (4x+)</td><td rowspan="1" colspan="1">small</td><td rowspan="1" colspan="1">absent</td><td rowspan="1" colspan="1">long (2x+)</td><td rowspan="1" colspan="1">short</td><td rowspan="1" colspan="1">long (slightly &gt; 2x vein)</td></tr><tr><td rowspan="1" colspan="1">R2+3</td><td rowspan="1" colspan="1">present</td><td rowspan="1" colspan="1">present</td><td rowspan="1" colspan="1">present</td><td rowspan="1" colspan="1">present</td><td rowspan="1" colspan="1">present</td><td rowspan="1" colspan="1">present</td></tr><tr><td rowspan="1" colspan="1">Costal index</td><td rowspan="1" colspan="1">0.40</td><td rowspan="1" colspan="1">0.38</td><td rowspan="1" colspan="1">0.40-0.41</td><td rowspan="1" colspan="1">0.52</td><td rowspan="1" colspan="1">0.38</td><td rowspan="1" colspan="1">0.37-0.40</td></tr><tr><td rowspan="1" colspan="1">Costal ratios</td><td rowspan="1" colspan="1">4.5: 1.86: 1</td><td rowspan="1" colspan="1">3.7: 1: 1</td><td rowspan="1" colspan="1">4.2: 2.25: 1</td><td rowspan="1" colspan="1">2.4: 1.85: 1</td><td rowspan="1" colspan="1">3.04: 1.6: 1</td><td rowspan="1" colspan="1">3.4: 1.15: 1</td></tr><tr><td rowspan="1" colspan="1">Costal setae length (mm)</td><td rowspan="1" colspan="1">0.08</td><td rowspan="1" colspan="1">0.18</td><td rowspan="1" colspan="1">0.10</td><td rowspan="1" colspan="1">0.14</td><td rowspan="1" colspan="1">0.08</td><td rowspan="1" colspan="1">0.06</td></tr><tr><td rowspan="1" colspan="1">Number alular setae</td><td rowspan="1" colspan="1">2</td><td rowspan="1" colspan="1">5</td><td rowspan="1" colspan="1">3</td><td rowspan="1" colspan="1">4</td><td rowspan="1" colspan="1">2-3</td><td rowspan="1" colspan="1">2</td></tr><tr><td rowspan="1" colspan="1">Alular setae length (mm)</td><td rowspan="1" colspan="1">0.1</td><td rowspan="1" colspan="1">0.13+ (angled on slide)</td><td rowspan="1" colspan="1">0.10-0.11</td><td rowspan="1" colspan="1">0.12</td><td rowspan="1" colspan="1">0.08</td><td rowspan="1" colspan="1">0.08</td></tr><tr><td rowspan="1" colspan="1">Wing color</td><td rowspan="1" colspan="1">lightly infuscated/ clear</td><td rowspan="1" colspan="1">lightly infuscated/ clear</td><td rowspan="1" colspan="1">lightly infuscated/ clear</td><td rowspan="1" colspan="1">lightly infuscated/ clear</td><td rowspan="1" colspan="1">lightly infuscated/ clear</td><td rowspan="1" colspan="1">lightly infuscated/ clear</td></tr><tr><td rowspan="1" colspan="1">
              <bold>Genitalia</bold>
            </td><td rowspan="1" colspan="1"/><td rowspan="1" colspan="1"/><td rowspan="1" colspan="1"/><td rowspan="1" colspan="1"/><td rowspan="1" colspan="1"/><td rowspan="1" colspan="1"/></tr><tr><td rowspan="1" colspan="1">AT length</td><td rowspan="1" colspan="1">AT&lt;E</td><td rowspan="1" colspan="1">AT&lt;E</td><td rowspan="1" colspan="1">AT&lt;E</td><td rowspan="1" colspan="1">AT&lt;E</td><td rowspan="1" colspan="1">AT&lt;E</td><td rowspan="1" colspan="1">AT&lt;E</td></tr><tr><td rowspan="1" colspan="1">E setation</td><td rowspan="1" colspan="1">hairs</td><td rowspan="1" colspan="1">hairs</td><td rowspan="1" colspan="1">bristles (weak)</td><td rowspan="1" colspan="1">hairs</td><td rowspan="1" colspan="1">hairs</td><td rowspan="1" colspan="1">hairs</td></tr><tr><td rowspan="1" colspan="1">General Remarks</td><td rowspan="1" colspan="1"/><td rowspan="1" colspan="1"/><td rowspan="1" colspan="1">*F3 with short, blunt spines basally</td><td rowspan="1" colspan="1">large C2</td><td rowspan="1" colspan="1">*upper SA missing<break/>**close to VFO</td><td rowspan="1" colspan="1"/></tr></tbody></table></table-wrap><fig id="F2488018" position="float" orientation="portrait"><label>Figure 2.</label><caption><p>Habitus images (left lateral). a. <italic><tp:taxon-name><tp:taxon-name-part taxon-name-part-type="genus">Megaselia</tp:taxon-name-part> <tp:taxon-name-part taxon-name-part-type="species">studentorum</tp:taxon-name-part></tp:taxon-name></italic>. b. <italic><tp:taxon-name><tp:taxon-name-part taxon-name-part-type="genus">Megaselia</tp:taxon-name-part> <tp:taxon-name-part taxon-name-part-type="species">voluntariorum</tp:taxon-name-part></tp:taxon-name></italic>. c. <italic><tp:taxon-name><tp:taxon-name-part taxon-name-part-type="genus">Megaselia</tp:taxon-name-part> <tp:taxon-name-part taxon-name-part-type="species">wongae</tp:taxon-name-part></tp:taxon-name></italic>. Notopleural cleft (np). d. <italic><tp:taxon-name><tp:taxon-name-part taxon-name-part-type="genus">Megaselia</tp:taxon-name-part> <tp:taxon-name-part taxon-name-part-type="species">friedrichae</tp:taxon-name-part></tp:taxon-name></italic>. e. <italic><tp:taxon-name><tp:taxon-name-part taxon-name-part-type="genus">Megaselia</tp:taxon-name-part> <tp:taxon-name-part taxon-name-part-type="species">losangelensis</tp:taxon-name-part></tp:taxon-name></italic>. f. <italic><tp:taxon-name><tp:taxon-name-part taxon-name-part-type="genus">Megaselia</tp:taxon-name-part> <tp:taxon-name-part taxon-name-part-type="species">pongsaiae</tp:taxon-name-part></tp:taxon-name></italic>. Ventral side of base of left hind femur. g. <italic><tp:taxon-name><tp:taxon-name-part taxon-name-part-type="genus">Megaselia</tp:taxon-name-part> <tp:taxon-name-part taxon-name-part-type="species">stoakesi</tp:taxon-name-part></tp:taxon-name></italic>.</p></caption><graphic xmlns:xlink="http://www.w3.org/1999/xlink" xlink:href="biodiversity_data_journal-4-e7756-g002.jpg" position="float" id="oo_71461.jpg" orientation="portrait" xlink:type="simple"/></fig><fig id="F2488026" position="float" orientation="portrait"><label>Figure 3.</label><caption><p>Right wing, dorsal. a. <italic><tp:taxon-name><tp:taxon-name-part taxon-name-part-type="genus">Megaselia</tp:taxon-name-part> <tp:taxon-name-part taxon-name-part-type="species">baileyae</tp:taxon-name-part></tp:taxon-name></italic>. b. <italic><tp:taxon-name><tp:taxon-name-part taxon-name-part-type="genus">Megaselia</tp:taxon-name-part> <tp:taxon-name-part taxon-name-part-type="species">friedrichae</tp:taxon-name-part></tp:taxon-name></italic>. c. <italic><tp:taxon-name><tp:taxon-name-part taxon-name-part-type="genus">Megaselia</tp:taxon-name-part> <tp:taxon-name-part taxon-name-part-type="species">gonzalezorum</tp:taxon-name-part></tp:taxon-name></italic>. d. <italic><tp:taxon-name><tp:taxon-name-part taxon-name-part-type="genus">Megaselia</tp:taxon-name-part> <tp:taxon-name-part taxon-name-part-type="species">joanneae</tp:taxon-name-part></tp:taxon-name></italic>. e. <italic><tp:taxon-name><tp:taxon-name-part taxon-name-part-type="genus">Megaselia</tp:taxon-name-part> <tp:taxon-name-part taxon-name-part-type="species">losangelensis</tp:taxon-name-part></tp:taxon-name></italic>. f. <italic><tp:taxon-name><tp:taxon-name-part taxon-name-part-type="genus">Megaselia</tp:taxon-name-part> <tp:taxon-name-part taxon-name-part-type="species">phyllissunae</tp:taxon-name-part></tp:taxon-name></italic>. g. <italic><tp:taxon-name><tp:taxon-name-part taxon-name-part-type="genus">Megaselia</tp:taxon-name-part> <tp:taxon-name-part taxon-name-part-type="species">pongsaiae</tp:taxon-name-part></tp:taxon-name></italic>. h. <italic><tp:taxon-name><tp:taxon-name-part taxon-name-part-type="genus">Megaselia</tp:taxon-name-part> <tp:taxon-name-part taxon-name-part-type="species">shatesae</tp:taxon-name-part></tp:taxon-name></italic>. i. <italic><tp:taxon-name><tp:taxon-name-part taxon-name-part-type="genus">Megaselia</tp:taxon-name-part> <tp:taxon-name-part taxon-name-part-type="species">stoakesi</tp:taxon-name-part></tp:taxon-name></italic>. j. <italic><tp:taxon-name><tp:taxon-name-part taxon-name-part-type="genus">Megaselia</tp:taxon-name-part> <tp:taxon-name-part taxon-name-part-type="species">studentorum</tp:taxon-name-part></tp:taxon-name></italic>. k. <italic><tp:taxon-name><tp:taxon-name-part taxon-name-part-type="genus">Megaselia</tp:taxon-name-part> <tp:taxon-name-part taxon-name-part-type="species">voluntariorum</tp:taxon-name-part></tp:taxon-name></italic>. l. <italic><tp:taxon-name><tp:taxon-name-part taxon-name-part-type="genus">Megaselia</tp:taxon-name-part> <tp:taxon-name-part taxon-name-part-type="species">wongae</tp:taxon-name-part></tp:taxon-name></italic>.</p></caption><graphic xmlns:xlink="http://www.w3.org/1999/xlink" xlink:href="biodiversity_data_journal-4-e7756-g003.jpg" position="float" id="oo_71551.jpg" orientation="portrait" xlink:type="simple"/></fig><fig id="F2488030" position="float" orientation="portrait"><label>Figure 5.</label><caption><p>Male genitalia, left lateral. a. <italic><tp:taxon-name><tp:taxon-name-part taxon-name-part-type="genus">Megaselia</tp:taxon-name-part> <tp:taxon-name-part taxon-name-part-type="species">pongsaiae</tp:taxon-name-part></tp:taxon-name></italic>. b. <italic><tp:taxon-name><tp:taxon-name-part taxon-name-part-type="genus">Megaselia</tp:taxon-name-part> <tp:taxon-name-part taxon-name-part-type="species">shatesae</tp:taxon-name-part></tp:taxon-name></italic>. c. <italic><tp:taxon-name><tp:taxon-name-part taxon-name-part-type="genus">Megaselia</tp:taxon-name-part> <tp:taxon-name-part taxon-name-part-type="species">stoakesi</tp:taxon-name-part></tp:taxon-name></italic>. d. <italic><tp:taxon-name><tp:taxon-name-part taxon-name-part-type="genus">Megaselia</tp:taxon-name-part> <tp:taxon-name-part taxon-name-part-type="species">studentorum</tp:taxon-name-part></tp:taxon-name></italic>. e. <italic><tp:taxon-name><tp:taxon-name-part taxon-name-part-type="genus">Megaselia</tp:taxon-name-part> <tp:taxon-name-part taxon-name-part-type="species">voluntariorum</tp:taxon-name-part></tp:taxon-name></italic>. f. <italic><tp:taxon-name><tp:taxon-name-part taxon-name-part-type="genus">Megaselia</tp:taxon-name-part> <tp:taxon-name-part taxon-name-part-type="species">wongae</tp:taxon-name-part></tp:taxon-name></italic>.</p></caption><graphic xmlns:xlink="http://www.w3.org/1999/xlink" xlink:href="biodiversity_data_journal-4-e7756-g005.jpg" position="float" id="oo_71463.jpg" orientation="portrait" xlink:type="simple"/></fig></tp:treatment-sec><ref-list><ref id="B2488218"><element-citation xmlns:xlink="http://www.w3.org/1999/xlink" publication-type="chapter" xlink:type="simple"><person-group person-group-type="author"><name name-style="western"><surname>Borgmeier</surname><given-names>T.</given-names></name></person-group><year>1966</year><chapter-title>Revision of the North American phorid flies. Part III. The species of the genus <italic><tp:taxon-name><tp:taxon-name-part taxon-name-part-type="genus">Megaselia</tp:taxon-name-part></tp:taxon-name></italic>, subgenus <italic><tp:taxon-name><tp:taxon-name-part taxon-name-part-type="genus">Megaselia</tp:taxon-name-part></tp:taxon-name></italic>.</chapter-title><source>Studia Entomologica 8</source></element-citation></ref></ref-list></tp:taxon-treatment>
